# Supplementary material for: A mathematical model as a tool to identify microRNAs with highest impact on transcriptome changes
Source: BMC Genomics. 2019 Feb 6;20:114. doi: 10.1186/s12864-019-5464-0 (PMC6366035; doi:10.1186/s12864-019-5464-0)
Supplement: Supplementary file 3 — Table S2. Summary of each dataset (number of expressed mRNAs and miRNAs), experimental conditions (radiation dose in Gy, time of observation) and results of model simulations and validation described as Spearman correlation coefficient values for all analysed cell lines. (XLSX 14 kb) [file 12864_2019_5464_MOESM3_ESM.xlsx]

## Sheet: Arkusz1
							Validation based on transcripts				Validation based on genes
Cell line	Hours	Gy	No. of expressed miRNA	No. of expressed mRNA	Correlation between experimental and predicted mRNA levels (rho)	p-value	Rho training set	P-value training set	Rho validation set	P-value validation set	Rho training set	P-value training set	Rho validation set	P-value validation set
HCT116-/-	1	4	472	3639	0.636035	0	0.698366	2.0317e-241	0.451849	1.43012e-70	0.731347	9.88779e-142	0.209992	5.88247e-06
Me45	1	4	413	14961	0.612346	0	0.62436	0	0.573996	0	0.618919	0	0.512629	1.10986e-235
HCT116+/+	1	4	698	3736	0.586804	0	0.705001	3.81618e-244	0.312057	2.2574e-30	0.785816	8.53432e-185	0.00993342	0.979438
K562	1	4	602	12737	0.475533	0	0.509624	0	0.370243	4.0897e-186	0.511506	7.25293e-201	0.223364	1.36546e-29
WI38	1	2	409	8882	0.366668	8.93854e-281	0.403708	8.37548e-158	0.231864	4.40447e-45	0.40449	7.3007e-158	0.229772	4.66001e-42
WI39	2	2	409	8882	0.459062	0	0.48553	3.09626e-239	0.352742	5.2214e-111	0.488991	3.50616e-235	0.351101	5.4554e-115
MOLT4	2	5	612	5447	0.297052	2.16452e-111	0.405385	1.79615e-84	0.0335195	0.919429	0.406088	4.099e-80	0.027588	0.991047
MOLT4 (Bay)	2	4	612	10574	0.21533	3.67799e-111	0.297978	2.84632e-97	0.00762515	0.99811	0.298859	9.62168e-91	0.00882694	0.965395
MOLT4 (DMSO)	2	4	612	10574	0.196647	1.14602e-92	0.284922	5.57946e-86	-0.00937125	0.993795	0.290289	5.51537e-85	-0.00902404	0.999332
PBMC	2	60	288	10891	0.179309	2.27328e-79	0.215378	1.5334e-45	0.058282	0.0690992	0.216189	2.059e-41	0.0493434	0.0940899
DU145	2	10	612	10909	0.172834	6.56331e-74	0.237333	2.191e-57	0.0056433	0.993374	0.236754	1.66526e-51	0.00448223	0.994218
SC3	2	10	612	10909	0.160044	1.66583e-63	0.210733	1.27234e-38	0.0164494	0.998038	0.210825	1.6335e-35	0.01717	0.980305
AG1522	3	2	267	10087	0.378312	0	0.394831	4.09307e-165	0.308539	8.50763e-98	0.405029	6.53256e-141	0.305584	6.15725e-71
AG1522	3	5	267	10087	0.222741	1.297e-113	0.259031	2.36201e-63	0.115462	1.21637e-08	0.272806	1.72801e-58	0.106888	1.8834e-06
PBMC	4	60	288	10798	0.163889	6.92547e-66	0.207316	8.59571e-36	0.0446054	0.207558	0.212369	2.70514e-39	0.0401153	0.242421
HCAECs (MF)	6	10	131	9031	0.198568	5.67506e-81	0.217528	3.3862e-37	0.122595	1.01346e-10	0.21872	6.66689e-37	0.123257	5.92565e-10
HCAEC (SD)	6	10	131	8684	0.108473	3.79176e-24	0.149791	2.6306e-15	0.0179302	0.981588	0.149931	1.54284e-14	0.0153077	0.98191
Me45	12	4	413	14961	0.550182	0	0.564638	0	0.499867	0	0.565583	7.93183e-306	0.433273	8.56937e-161
K562	12	4	602	12737	0.356372	0	0.402565	2.25545e-223	0.227542	3.38419e-59	0.408133	4.35229e-119	0.0649189	0.0664934
HCT116+/+	12	4	698	3736	0.645096	0	0.748516	6.90965e-288	0.366978	2.97352e-46	0.803318	1.9741e-196	0.0391942	0.995497
HCT116-/-	12	4	472	3639	0.546654	1.02895e-282	0.634812	7.41362e-180	0.321456	1.31045e-32	0.664066	4.27656e-111	0.0451365	0.988048
PBMC	20	60	288	10088	0.175589	1.16351e-70	0.227576	1.08207e-45	0.02788	0.797969	0.236051	1.50856e-50	0.0268783	0.968296
Me45	24	4	413	14961	0.335835	0	0.361702	5.84029e-209	0.247613	2.28677e-78	0.366225	5.31309e-112	0.13989	4.01889e-13
K562	24	4	602	12737	0.413524	0	0.450265	2.81855e-286	0.307707	2.57309e-121	0.459185	3.01865e-155	0.168859	3.85816e-17
HCT116+/+	24	4	698	3736	0.688293	0	0.779559	0	0.420693	2.82104e-60	0.831934	7.58681e-228	0.0899044	0.59731
HCT116-/-	24	4	472	3639	0.58598	0	0.663508	9.28724e-207	0.379675	3.24891e-45	0.686248	1.05539e-122	0.0987435	0.806047
