# Supplementary material for: A mathematical model as a tool to identify microRNAs with highest impact on transcriptome changes
Source: BMC Genomics. 2019 Feb 6;20:114. doi: 10.1186/s12864-019-5464-0 (PMC6366035; doi:10.1186/s12864-019-5464-0)
Supplement: Supplementary file 5 — Table S3. The calculated values for all miRNAs expressed in Me45, K562, HCT116+/+ and HCT116−/− cells together with other characteristics of the miRNAs studied. (XLSX 345 kb) [file 12864_2019_5464_MOESM5_ESM.xlsx]

## Sheet: Me45
Table S3. The features of miRNAs expressed in melanoma Me45, K562, HCT116+/+ and HCT116-/- cells
miRNA	Parameter Δk	Number of total targeted transcripts in Me45 cells	Expression in Me45 cells	Spearman's rho for ranking in Me4 cells	Number of pre-miRNA genes	Length of mature miR	Length of pre-miRNA	Length of hairpin	%GC in mature miRNA	%GC in pre-miRNA	%GC in seed	Number of GC pairs in pre-miRNA	Number of AA pairs in pre-miRNA	Number of AG pairs in pre-miRNA	Number of AC pairs in pre-miRNA	Number of GU pairs in pre-miRNA	Hairpin Loop Size	Number of bubbles in pre-miR	Average bubble size	Number of paired nucleotides in pre-miRNA	Avg length of complementary fragments in pre-miRNA	Number of one side bubbles	Number of bubbles in mature double stranded miR
hsa-miR-762	-0.00191959	7706	6.19582	0.406703	1	22	83	44	90.91	85.5	85.71	28	0	1	0	4	3	7	2	34	5	3	3
hsa-miR-638	-0.0126838	6741	8.69267	0.388514	1	25	100	58	80	81	71.43	28	0	3	0	3	5	10	3	32	3	6	4
hsa-miR-4281	-0.00402676	7443	11.7499	0.377777	1	18	62	33	88.89	77.4	85.71	15	0	2	0	7	4	7	3	20	3	2	3
hsa-miR-3648	-0.0111349	4383	4.63075	0.376301	1	21	180	96	80.95	83.9	100	63	0	3	0	10	4	14	2	73	5	9	3
hsa-miR-1247-5p	-0.0153967	6174	2.87171	0.371848	1	22	136	75	72.73	74.3	85.71	39	1	0	5	3	8	15	3	46	3	9	6
hsa-miR-1207-5p	-0.0018274	8161	9.2431	0.370976	1	21	87	48	76.19	62.1	85.71	16	1	0	1	13	6	7	4	31	4	5	3
hsa-miR-1469	-0.0211286	4688	2.79339	0.367107	1	22	47	25	90.91	85.1	85.71	13	0	3	0	3	5	3	5	15	5	2	2
hsa-miR-663a	0.000381594	6842	7.2027	0.365665	1	22	93	50	90.91	76.3	100	24	0	0	1	9	6	8	2	33	4	5	2
hsa-miR-1914-3p	-0.0087943	6765	5.38237	0.364714	1	22	80	41	72.73	71.3	71.43	21	0	1	2	3	11	7	4	27	4	2	3
hsa-miR-2861	-0.00248396	6258	8.99721	0.361248	1	19	90	47	89.47	76.7	85.71	25	0	3	3	4	8	8	3	30	4	3	4
hsa-miR-1915-3p	-0.0014289	6463	10.5999	0.338627	1	22	80	44	72.73	78.8	71.43	23	0	1	2	7	4	7	2	30	4	4	3
hsa-miR-122-5p	-0.00729604	3796	2.58075	0.3373	1	21	85	42	66.67	70.6	71.43	19	0	1	1	6	27	5	8	22	4	0	3
hsa-miR-1268a	0.0011619	6259	7.70344	0.33721	1	18	52	28	83.33	67.3	85.71	11	0	2	0	6	3	4	2	19	5	1	3
hsa-miR-744-5p	0.0110336	1428	2.72672	0.335602	1	22	88	46	50	48.9	42.86	13	1	2	2	4	9	7	4	28	4	3	4
hsa-miR-362-3p	-0.0146637	3791	4.41844	0.3334	1	22	79	40	68.18	70.9	71.43	17	2	4	0	1	39	4	12	15	4	2	4
hsa-miR-3656	0.0007647	5341	9.75747	0.32762	1	17	69	37	88.24	76.8	85.71	15	0	3	0	7	7	5	5	23	5	1	4
hsa-miR-3141	-0.00158362	5805	5.3757	0.312373	1	22	82	43	45.45	45.1	57.14	14	0	2	0	2	4	4	4	32	8	2	2
hsa-miR-548f	0.012639	5852	2.58672	0.310158	5	19	92	47.2	15.79	29.4	28.57	8.4	1.2	1	1.4	3.6	7.4	4.2	4.4	35.2	9.6	0.4	1.6
hsa-miR-663b	-0.00226196	5608	2.55989	0.305023	1	22	115	61	81.82	70.4	85.71	28	0	2	0	12	5	12	3	34	3	6	5
hsa-miR-874	-0.00104052	6717	4.07074	0.303891	1	22	78	40	77.27	69.2	71.43	18	1	2	3	4	5	7	3	26	4	1	5
hsa-miR-1226-5p	-0.0162292	5977	3.18894	0.300172	1	26	75	40	69.23	64	71.43	16	0	3	0	6	5	6	3	26	4	2	4
hsa-miR-3196	-0.00270531	3205	7.56068	0.290013	1	18	64	32	88.89	75	100	16	1	0	0	5	11	4	5	22	6	1	3
hsa-miR-1470	-0.00797219	5740	3.34049	0.289964	1	21	61	34	85.71	82	85.71	20	2	1	0	3	4	7	2	23	3	6	2
hsa-miR-1181	-0.00358397	2958	4.8204	0.289381	1	21	81	46	85.71	72.8	85.71	23	0	1	1	4	6	7	3	29	4	5	3
hsa-miR-548a-5p	0.00260404	4829	2.63105	0.276972	1	22	97	52	31.82	36.1	14.29	11	0	0	3	1	6	5	3	35	7	0	2
hsa-miR-320a	0.00803893	4221	5.76299	0.276184	2	20	69	35.5	50	45	42.86	10	2.5	2	2	6	7	3.5	6	22.5	6.5	0.5	2.5
hsa-miR-4270	-0.000573167	6889	6.6337	0.271655	1	20	70	38	70	54.3	71.43	12	2	5	0	2	11	4	7	19	5	3	2
hsa-miR-23a-5p	-0.0188141	5563	2.66206	0.271542	1	22	73	37	59.09	57.5	71.43	15	0	1	3	4	10	6	3	27	4	1	2
hsa-miR-340-5p	0.00918912	4589	3.35986	0.271349	1	22	95	49	27.27	39	14.29	11	0	1	1	7	7	6	4	33	6	2	3
hsa-miR-296-3p	-0.0264201	4887	2.58578	0.268441	1	22	80	40	68.18	60	57.14	17	0	0	4	6	9	6	4	29	5	1	3
hsa-miR-548d-5p	0.0151009	3870	2.74376	0.268347	2	22	97	52	31.82	34.5	14.29	12.5	3	2.5	0	2.5	8	2.5	4	35.5	14.5	0	1
hsa-miR-548y	0	3870	2.5973	0.268347	1	22	110	60	31.82	42.7	14.29	14	1	0	4	2	6	2	4	38	19	0	1
hsa-miR-548b-5p	0.0229192	3755	2.59035	0.263872	1	22	97	52	36.36	37.1	14.29	13	1	1	1	4	12	3	5	32	11	0	2
hsa-miR-671-5p	-0.00591748	5579	4.7965	0.261862	1	23	118	63	69.57	63.6	71.43	28	1	5	0	8	4	9	3	44	5	4	3
hsa-miR-760	-0.0047813	5877	2.60369	0.259496	1	20	80	42	70	63.8	71.43	19	1	3	3	2	9	6	4	26	4	2	3
hsa-miR-2053	0.00925242	3415	2.5732	0.254374	1	22	110	61	54.55	48.2	42.86	16	0	1	4	5	13	5	6	36	7	2	2
hsa-miR-548i	-0.0152527	3838	2.55685	0.254254	4	22	131	72	36.36	37.4	14.29	15.3	2.5	1.5	0.5	4.75	5.75	5.25	7	46.75	9.5	1.5	1.75
hsa-miR-374a-5p	0.00375137	3643	4.88049	0.253054	1	22	72	36	27.27	31.9	0	8	0	0	1	4	4	4	2	31	8	0	1
hsa-miR-572	-0.0044214	2854	4.35909	0.250684	1	20	95	54	80	79	71.43	21	0	3	3	7	4	3	3	22	7	2	3
hsa-miR-3162-5p	-0.00529967	5773	9.32047	0.246989	1	23	82	41	56.52	48.8	57.14	16	0	1	5	1	6	5	4	32	6	0	3
hsa-miR-548t-5p	0.0120788	5177	2.5983	0.24599	1	21	74	37	38.1	36.5	28.57	11	0	2	2	1	4	4	3	31	8	0	1
hsa-miR-186-5p	0.00159327	4603	4.80775	0.242861	1	22	86	44	40.91	36.1	14.29	12	0	1	0	5	14	4	4	33	8	2	2
hsa-miR-3614-5p	0.00251354	2962	4.23841	0.242056	1	21	87	44	71.43	73.6	71.43	22	0	2	0	7	4	10	2	31	3	1	3
hsa-miR-3147	-0.0161899	5001	2.60954	0.241909	1	22	77	38	40.91	36.4	28.57	11	1	0	2	3	7	3	4	33	11	0	0
hsa-miR-513b	0.00525316	4437	4.44429	0.241543	1	22	84	43	36.36	36.9	42.86	9	3	2	1	6	8	5	4	31	6	0	2
hsa-miR-3195	0.000157395	3051	5.73202	0.240896	1	17	84	48	88.24	92.9	100	26	0	0	1	1	3	7	3	28	4	2	4
hsa-miR-296-5p	-0.00207683	4533	4.78954	0.240098	1	21	80	40	66.67	60	100	17	0	0	4	6	9	6	4	29	5	1	3
hsa-miR-374b-5p	-0.00508885	3186	3.27311	0.239497	1	22	72	37	31.82	41.7	0	11	1	0	1	4	4	4	4	28	7	0	1
hsa-miR-3646	0.00129662	4970	3.22582	0.239462	1	22	84	43	45.45	38.1	14.29	13	1	0	1	5	5	4	4	33	8	1	1
hsa-miR-1225-5p	0.00855648	6966	11.1222	0.238799	1	22	85	44	45.45	43.5	57.14	14	0	2	2	3	4	5	3	34	7	2	2
hsa-miR-3171	0.0024647	3617	2.58189	0.23878	1	24	74	38	29.17	20.3	28.57	4	0	1	0	4	4	3	4	31	10	1	2
hsa-miR-328	-0.00173034	5207	3.33598	0.237144	1	22	75	40	68.18	68	71.43	19	1	1	3	7	4	6	3	26	4	3	2
hsa-miR-200b-3p	0.00161177	3427	2.56616	0.231978	1	22	95	49	36.36	60	28.57	20	1	2	2	5	7	9	3	32	4	4	4
hsa-miR-1915-5p	-0.0260739	4059	2.56011	0.231527	1	23	92	47	52.17	59.8	42.86	20	0	1	3	3	4	8	3	34	4	2	3
hsa-miR-20a-3p	0.0123098	4763	3.04285	0.230659	1	22	71	37	36.36	38	42.86	10	1	0	1	5	6	5	3	29	6	3	1
hsa-miR-3653	0.0109145	4661	3.59407	0.219691	1	18	110	61	38.89	56.4	28.57	22	1	4	2	1	12	7	6	34	5	4	3
hsa-miR-9-5p	0.000374743	3277	4.77225	0.219099	1	25	56	30	52	55.4	42.86	9	0	3	4	4	8	4	5	18	4	2	3
hsa-miR-4298	-0.00835231	4649	6.12016	0.21527	1	22	73	40	68.18	56.2	57.14	13	1	6	0	2	6	6	5	21	4	4	4
hsa-miR-30e-3p	-0.0167632	4882	3.00093	0.212867	1	22	92	48	45.45	51.1	28.57	18	1	3	1	5	4	6	3	35	6	2	1
hsa-miR-101-3p	0.0142638	3434	4.39619	0.211853	2	21	77	39	33.33	42.9	42.86	10	0.5	1	2	6.5	12	4	6	27	7	1	1
hsa-miR-553	-0.00434078	4094	2.55624	0.20837	1	21	68	37	28.57	32.4	42.86	4	0	0	0	8	6	3	3	25	8	0	2
hsa-let-7f-1-3p	0.0963231	3832	3.86041	0.208208	1	22	87	48	40.91	40.2	14.29	11	0	0	0	6	5	4	5	34	8	2	1
hsa-miR-3940-3p	-0.00669518	2010	3.22739	0.205509	1	22	102	55	68.18	56.9	85.71	18	1	1	1	9	6	5	4	34	7	3	3
hsa-miR-887	-0.0141554	3118	2.6774	0.202633	1	22	79	42	72.73	55.7	57.14	15	0	0	1	6	9	6	4	28	5	3	3
hsa-miR-582-5p	0.00656018	3366	3.24227	0.202474	1	23	98	54	34.78	35.7	28.57	12	3	1	2	3	14	3	9	28	9	0	2
hsa-miR-3607-3p	-0.0053572	3631	2.57571	0.201917	1	20	79	43	40	38	28.57	9	3	2	1	2	4	6	4	22	4	3	2
hsa-miR-23c	-0.00413585	3955	4.16911	0.201544	1	22	100	56	45.45	45	28.57	16	0	3	3	2	6	9	3	35	4	7	5
hsa-miR-23a-3p	0.00558944	4264	10.2132	0.198497	1	21	73	37	47.62	57.5	28.57	15	0	1	3	4	10	6	3	27	4	1	3
hsa-let-7b-3p	-0.0940591	3905	3.59082	0.198484	1	22	83	42	50	53	14.29	13	0	3	3	6	30	2	16	26	13	1	0
hsa-miR-1290	0.00747581	3419	5.37365	0.19756	1	25	66	35	68	71.2	71.43	19	0	0	1	2	5	7	2	25	4	5	5
hsa-miR-494	0.00220981	4980	10.419	0.197498	1	22	81	42	45.45	38.3	28.57	12	0	1	0	4	9	6	3	32	5	4	3
hsa-miR-602	-0.00859745	2243	4.43729	0.197346	1	23	98	57	78.26	69.4	71.43	24	1	1	2	2	4	8	2	32	4	5	4
hsa-miR-671-3p	0.00463597	2287	2.66554	0.195697	1	21	118	63	66.67	63.6	71.43	28	1	5	0	8	4	9	3	44	5	4	1
hsa-miR-548m	-0.0137753	4027	2.68872	0.194185	1	21	86	45	33.33	32.6	28.57	13	0	1	0	1	3	2	1	40	20	1	0
hsa-miR-30a-3p	0.0775243	3853	2.64206	0.191968	1	22	71	39	50	53.5	28.57	14	0	1	2	4	4	4	3	29	7	2	1
hsa-miR-23b-3p	-0.00179872	4060	8.80007	0.1915	1	21	97	52	47.62	50.5	28.57	18	1	1	1	5	14	9	3	35	4	6	2
hsa-miR-302b-3p	-0.00344592	4456	2.58095	0.190546	1	23	73	38	34.78	38.4	42.86	10	1	2	0	3	11	5	5	23	5	1	4
hsa-miR-4322	-0.00618728	3710	4.36692	0.189441	1	21	94	49	57.14	52.1	57.14	18	0	0	1	6	6	10	2	35	4	4	4
hsa-miR-373-5p	0.00318335	4388	2.65753	0.189177	1	22	69	35	54.55	50.7	28.57	11	0	0	0	8	14	3	6	26	9	1	1
hsa-miR-423-3p	-0.00652263	2810	2.8718	0.189103	1	23	94	50	65.22	52.1	71.43	16	3	0	1	2	9	5	4	31	6	2	2
hsa-miR-30d-3p	-0.0594751	3766	2.5506	0.18723	1	22	70	37	45.45	45.7	28.57	11	1	1	3	3	6	4	4	24	6	2	2
hsa-miR-586	0.0129134	3366	2.61967	0.18605	1	22	97	54	31.82	33	28.57	12	0	1	0	2	7	3	4	36	12	1	1
hsa-miR-498	-0.00729442	4477	2.72908	0.185519	1	23	124	64	52.17	47.6	42.86	20	2	4	3	8	11	7	4	43	6	4	2
hsa-miR-513c-5p	-0.00261005	4355	4.05516	0.183453	1	22	84	43	40.91	38.1	42.86	10	2	2	2	6	8	6	4	31	5	1	2
hsa-miR-183-5p	0.00119013	3474	3.13524	0.182203	1	22	110	63	40.91	49.1	57.14	17	1	4	2	2	6	8	3	38	5	6	2
hsa-miR-370	-0.00112576	5718	2.63178	0.179311	1	22	75	39	68.18	57.3	71.43	15	1	2	2	5	7	7	4	25	4	1	4
hsa-miR-202-5p	1.61688e-05	4549	2.59244	0.178002	1	22	110	57	31.82	58.2	42.86	22	0	2	2	6	6	7	3	43	6	4	2
hsa-miR-324-5p	0.00315107	2814	4.32542	0.174954	1	23	98	54	47.83	42.9	42.86	9	0	2	3	7	8	7	4	30	4	0	6
hsa-miR-1539	-0.0117721	1656	3.89817	0.173493	1	21	50	28	71.43	70	85.71	12	1	1	0	3	4	5	3	18	4	2	4
hsa-miR-3138	-0.00312973	4982	3.40599	0.172649	1	22	71	36	40.91	50.7	57.14	13	1	3	1	2	8	5	4	26	5	1	4
hsa-miR-3188	-0.0115313	4703	4.11261	0.171529	1	23	85	45	60.87	70.6	57.14	21	0	0	1	8	8	6	3	32	5	4	2
hsa-miR-431-3p	-0.00392582	869	3.34766	0.170576	1	16	57	31	56.25	61.4	42.86	12	1	0	1	3	4	5	2	21	4	2	2
hsa-miR-499a-5p	-0.00251154	2740	2.58213	0.1686	1	21	122	61	33.33	59.8	28.57	25	1	2	0	5	13	8	5	41	5	1	2
hsa-miR-1471	-0.00318683	1848	2.81331	0.167827	1	22	57	30	72.73	64.9	85.71	13	0	4	0	2	8	5	4	19	4	3	3
hsa-miR-141-3p	-0.00159913	4414	2.67596	0.165906	1	22	95	50	40.91	55.8	42.86	20	0	2	0	3	7	8	3	35	4	5	2
hsa-miR-194-5p	0.0137165	2617	2.65302	0.165825	2	22	85	44.5	45.45	51.8	42.86	15.5	1	0.5	2	6	5	6.5	3	33	5.5	2.5	3
hsa-miR-132-3p	0.0173931	3179	2.6382	0.165624	1	18	79	43	50	31.7	71.43	6	7	3	1	6	12	5	5	20	4	3	2
hsa-miR-1225-3p	-0.00408009	4388	4.63632	0.165605	1	22	90	48	77.27	74.4	57.14	24	0	3	3	2	3	8	3	30	4	3	5
hsa-miR-153	0.00384743	2856	2.7175	0.165585	2	22	88.5	45.5	36.36	45.2	42.86	13	0.5	2.5	1	6	6.5	5	3.5	35	7	2.5	2
hsa-miR-3679-5p	-0.000311412	5299	8.291	0.165439	1	23	68	35	56.52	52.9	42.86	12	0	2	1	4	11	3	6	25	8	2	2
hsa-miR-30e-5p	0.00553453	3938	5.25818	0.163649	1	22	92	48	40.91	51.1	28.57	18	1	3	1	5	4	6	3	35	6	2	1
hsa-miR-19b-3p	-0.0823957	3848	9.95082	0.1633	2	23	91.5	48.5	39.13	39	42.86	13	0	0.5	0	6.5	8.5	5	4	36.5	7.5	3.5	2.5
hsa-miR-19a-3p	0.091282	3848	8.82124	0.163284	1	23	82	43	34.78	42.7	42.86	14	1	1	0	3	7	5	3	33	7	2	2
hsa-miR-514b-5p	0.0169723	3305	3.68228	0.163255	1	22	80	41	45.45	42.5	42.86	13	1	2	0	2	4	6	3	31	5	2	2
hsa-miR-26a-5p	0.0114107	2845	7.17206	0.16254	2	22	80.5	40.5	40.91	51.7	28.57	13	0	2	0.5	6.5	10.5	5	4.5	29	6	0.5	2
hsa-miR-149-5p	-0.00176392	5631	4.21954	0.162296	1	23	89	46	60.87	71.9	71.43	24	0	1	0	5	4	10	2	34	3	3	5
hsa-miR-30a-5p	-0.0194602	3972	4.85012	0.159971	1	22	71	39	45.45	53.5	28.57	14	0	1	2	4	4	4	3	29	7	2	1
hsa-miR-641	0.000154136	4433	2.58299	0.159676	1	24	99	51	41.67	47.5	28.57	17	0	0	2	3	4	4	4	39	10	1	1
hsa-miR-30b-5p	0.00379362	2819	7.95282	0.159385	1	22	88	46	40.91	43.2	28.57	14	3	1	1	5	12	5	5	31	6	3	3
hsa-miR-3149	-0.00193957	3810	2.7183	0.158365	1	22	80	40	63.64	62.5	71.43	21	0	0	2	2	5	4	2	35	9	1	1
hsa-miR-940	0.00537687	6252	6.57904	0.157766	4	23	117	65	65.22	71.2	85.71	31.3	4.25	4	0.25	2.25	4	12	2.25	38.25	3	6.25	3.25
hsa-miR-484	-0.00276783	5168	4.27008	0.157651	1	22	79	44	63.64	59.5	71.43	18	1	1	2	2	4	6	4	26	4	3	3
hsa-miR-10b-5p	0.0103797	4021	3.07667	0.156509	1	23	110	57	43.48	40	57.14	13	3	2	2	9	4	7	3	41	6	2	3
hsa-miR-338-3p	0.00402016	5714	7.05259	0.153417	1	22	67	34	40.91	46.3	57.14	10	1	0	2	2	13	5	4	24	5	2	3
hsa-miR-520g	0.0201722	4342	2.55024	0.153232	1	24	90	46	41.67	44.4	42.86	14	0	1	0	3	13	6	4	34	6	2	2
hsa-miR-30d-5p	0.0107037	4039	6.77413	0.152532	1	22	70	37	50	45.7	28.57	11	1	1	3	3	6	4	4	24	6	2	2
hsa-miR-92a-3p	-0.00683139	2987	7.809	0.151505	1	22	96	50	72.73	75	85.71	26	0	1	0	4	13	6	4	36	6	4	2
hsa-miR-33a-5p	-0.00725564	2306	3.30302	0.150883	1	21	69	36	42.86	47.8	42.86	13	0	0	1	3	5	4	4	27	7	1	2
hsa-miR-10a-5p	0.00134319	4085	3.32694	0.150507	1	23	110	59	43.48	39.1	57.14	13	1	2	1	4	16	6	5	34	6	2	3
hsa-miR-331-3p	-0.00273091	4213	5.15554	0.148937	1	21	94	52	61.9	51.1	85.71	15	1	1	3	4	13	5	4	29	6	1	2
hsa-miR-514a-3p	0.00949454	2714	4.71676	0.148749	3	21	91.3	47.6667	38.1	40.5	42.86	13.3	2	1.33333	2.33333	4.33333	8	8.33333	2	34	4	3.33333	3
hsa-miR-211-5p	0.000620968	4221	8.01719	0.148698	1	21	80	41	57.14	55	71.43	16	0	1	4	1	10	7	4	27	4	2	4
hsa-miR-1281	0.000238525	3864	4.88921	0.148344	1	17	54	28	70.59	66.7	85.71	12	0	0	1	3	10	2	8	18	9	1	1
hsa-miR-221-5p	0.0225191	4188	2.86266	0.148143	1	22	110	59	50	50.9	42.86	20	0	1	2	4	11	6	5	38	6	2	1
hsa-miR-200a-3p	-0.00865084	3821	2.57054	0.148132	1	22	90	51	40.91	55.6	42.86	19	0	1	1	2	5	6	4	33	6	3	2
hsa-miR-4271	-0.000397669	5373	6.53631	0.147864	1	19	67	36	63.16	50.8	71.43	10	1	1	3	5	4	5	3	24	5	2	2
hsa-miR-3917	-0.00313352	2038	2.80494	0.145634	1	20	93	49	70	71	71.43	19	1	0	1	13	4	10	2	34	3	4	2
hsa-miR-26b-5p	-0.00426208	3235	5.52599	0.144918	1	21	77	40	33.33	55.8	28.57	15	0	2	0	4	6	6	3	30	5	3	2
hsa-miR-877-3p	-0.0160847	5451	2.94102	0.144904	1	21	86	47	61.9	62.8	57.14	18	0	1	2	5	5	6	4	29	5	2	3
hsa-miR-519d	-0.0184823	4477	2.59011	0.143993	1	22	88	45	50	46.6	42.86	15	0	0	2	4	8	7	3	34	5	1	3
hsa-miR-3198	-0.0029969	4767	6.60422	0.143236	2	22	80	41	59.09	55.6	57.14	17.5	1	2	0.5	3	4	6.5	2	32.5	5.5	2	3
hsa-miR-1914-5p	0.00414134	5713	2.66991	0.142531	1	20	80	44	90	78.8	85.71	23	0	1	2	7	4	7	2	30	4	4	3
hsa-miR-665	-0.000128436	5009	2.82965	0.141804	1	20	72	37	70	63.9	71.43	16	0	1	3	3	5	6	4	25	4	2	2
hsa-miR-3129-5p	-0.00468716	2711	2.74525	0.141504	2	21	75	37	66.67	54.7	57.14	19	0	1	0	0	7	1	7	34	34	0	0
hsa-miR-590-5p	-0.00106922	2060	4.99524	0.140018	1	22	97	52	36.36	35.1	28.57	9	2	3	2	5	5	6	3	32	5	0	3
hsa-miR-1275	0.00809135	3819	6.74336	0.139759	1	22	97	55	54.55	52.6	42.86	18	2	0	1	3	5	8	3	33	4	3	3
hsa-miR-30c-5p	-0.00121502	3298	4.56632	0.139667	2	23	80.5	42.5	43.48	46.1	28.57	13.5	2	2	0	3	9	5.5	5.5	26.5	5	2	3
hsa-miR-1249	-0.00747663	4000	5.71812	0.138769	1	22	66	37	63.64	65.2	71.43	16	0	1	1	3	8	5	3	22	4	2	3
hsa-miR-1296	-0.000764142	3506	2.65896	0.137528	1	22	92	49	63.64	57.6	71.43	18	0	0	4	8	5	6	4	33	6	1	3
hsa-miR-3609	-8.65929e-06	3577	2.57559	0.137412	1	24	80	43	41.67	38.8	28.57	8	1	2	0	5	3	5	4	28	6	2	3
hsa-miR-3937	-0.00534195	2372	3.56995	0.137297	1	23	106	55	65.22	54.7	85.71	21	3	2	1	5	5	6	2	40	7	2	2
hsa-miR-3140-3p	0.00161068	4116	2.55727	0.137146	1	19	61	32	73.68	68.9	85.71	15	2	1	0	4	5	4	2	21	5	1	4
hsa-miR-125a-5p	-0.00375313	4658	4.92199	0.136974	1	24	86	46	50	59.3	71.43	19	0	0	2	5	4	8	3	30	4	2	4
hsa-miR-191-3p	0.00263339	2924	4.63084	0.134932	1	21	80	42	71.43	58.8	57.14	14	0	4	2	6	12	6	5	25	4	3	3
hsa-miR-483-3p	0.00204839	5207	3.04632	0.134441	1	21	76	39	57.14	60.5	57.14	18	0	1	3	2	8	6	3	29	5	2	3
hsa-miR-215	-0.0135175	2988	2.66365	0.131248	1	22	72	37	36.36	48.6	28.57	13	0	0	1	7	5	6	2	28	5	3	4
hsa-miR-155-5p	-0.0101066	2609	2.7788	0.130511	1	23	65	34	39.13	40	28.57	9	0	0	0	3	4	4	2	28	7	3	2
hsa-miR-222-3p	0.0082132	2629	4.888	0.129071	1	22	110	60	40.91	53.6	42.86	20	0	0	4	3	9	7	5	38	5	3	2
hsa-miR-3194-5p	-0.00448079	3643	3.75004	0.128162	1	21	73	36	76.19	69.9	85.71	16	0	1	1	3	5	5	4	26	5	0	3
hsa-miR-7-5p	0.0104811	4092	3.66972	0.127921	1	22	76	43	63.64	57.9	71.43	13	2	2	1	3	6	6	3	24	4	3	3
hsa-miR-136-3p	-0.00796353	2321	2.57083	0.127226	1	22	82	41	40.91	45.1	42.86	14	0	1	0	4	9	4	4	31	8	1	1
hsa-miR-320b	0.00515435	3909	6.61514	0.127067	2	19	48	25	47.37	47.9	42.86	8	0	1	1.5	3.5	4	3.5	2.5	18	5	0	3
hsa-miR-3665	0.00529448	4081	9.47008	0.126877	1	18	105	58	83.33	77.1	71.43	31	0	0	0	5	5	11	2	40	4	8	1
hsa-miR-659-3p	0.00559826	5582	2.86849	0.126625	1	22	97	50	54.55	53.6	57.14	17	0	2	2	2	7	3	6	31	10	0	1
hsa-miR-455-3p	0.00442222	4262	5.81803	0.126613	1	21	96	53	52.38	54.2	57.14	18	1	1	3	2	8	6	4	30	5	2	3
hsa-miR-636	-0.00438492	4267	3.06288	0.126598	1	23	99	54	69.57	78.8	57.14	27	2	0	1	4	6	8	4	32	4	3	4
hsa-miR-301a-3p	0.00559816	3864	5.7671	0.126521	1	22	86	47	40.91	40.7	57.14	13	2	1	3	2	3	6	3	31	5	2	3
hsa-miR-301b	0	3864	3.63824	0.126521	1	23	78	43	39.13	52.6	42.86	13	0	2	2	3	5	6	3	27	4	3	3
hsa-miR-20b-5p	0.134148	3791	5.96908	0.125796	1	23	69	35	47.83	44.9	42.86	9	0	0	1	4	7	4	5	25	6	2	3
hsa-miR-20a-5p	-0.0759068	3790	8.77009	0.12573	1	23	71	37	39.13	38	42.86	10	1	0	1	5	6	5	3	29	6	3	2
hsa-miR-17-5p	-0.000611237	3792	8.13181	0.12564	1	23	84	43	47.83	42.9	42.86	12	1	3	0	2	7	7	3	31	4	3	4
hsa-miR-181a-5p	-0.00100593	4104	5.70267	0.125026	2	23	110	63	47.83	45.9	28.57	17.5	2	2.5	0.5	2.5	9	8	3.5	36	5.5	3.5	4
hsa-miR-9-3p	-0.0102942	3686	3.85317	0.124177	1	20	75	40	60	50.7	71.43	12	2	5	0	4	10	5	5	24	5	2	3
hsa-miR-365a-3p	0.00489344	2968	5.36931	0.123763	1	22	87	47	31.82	44.8	57.14	13	0	1	3	5	9	5	4	31	6	3	2
hsa-miR-10a-3p	-0.012373	2812	2.59331	0.123601	1	22	110	59	36.36	39.1	28.57	13	1	2	1	4	16	6	5	34	6	2	2
hsa-miR-483-5p	0.00346642	4709	4.48377	0.122741	1	22	76	39	54.55	60.5	71.43	18	0	1	3	2	8	6	3	29	5	2	3
hsa-miR-3911	0.0102145	3684	3.85338	0.121713	1	22	109	58	59.09	55.1	57.14	22	1	1	2	5	4	10	3	38	4	5	3
hsa-miR-142-3p	0.000362132	2601	2.64801	0.121469	1	23	87	44	34.78	44.8	42.86	13	0	4	2	2	4	6	3	33	6	1	3
hsa-miR-509-3-5p	-0.00230777	3676	2.70867	0.119847	1	22	75	40	50	42.7	57.14	11	1	1	1	5	4	7	3	26	4	2	3
hsa-miR-148a-3p	-0.0372608	3888	7.09097	0.1197	1	22	68	36	40.91	45.6	57.14	12	1	0	1	2	7	5	3	27	5	4	2
hsa-miR-181a-3p	-0.00192916	1934	2.95195	0.119515	1	22	110	58	50	41.8	57.14	19	2	1	1	2	7	11	3	39	4	5	3
hsa-miR-148b-3p	0.054633	3891	4.9352	0.119187	1	22	99	54	40.91	43.4	57.14	13	2	2	1	5	5	8	3	32	4	3	3
hsa-miR-450a-5p	0.024107	1333	2.55882	0.118844	2	22	95.5	48	31.82	28.2	42.86	8.5	4.5	0.5	1.5	6.5	8	4	4.5	31.5	8	0	2
hsa-miR-423-5p	0.00801895	5314	4.15168	0.11856	1	23	94	50	56.52	52.1	85.71	16	3	0	1	2	9	5	4	31	6	2	3
hsa-miR-129-2-3p	-0.00628341	2496	4.28499	0.115901	1	24	87	47	58.33	51.7	85.71	16	1	2	1	6	3	8	3	29	4	4	3
hsa-miR-106b-5p	-0.00380052	3895	7.92041	0.115714	1	21	82	43	42.86	61	42.86	18	0	1	2	4	6	7	3	31	4	3	4
hsa-miR-1305	-0.00210099	5906	5.95246	0.115337	1	22	86	44	36.36	36.1	28.57	10	0	2	1	4	5	4	4	31	8	1	3
hsa-miR-3652	0.00346041	4834	4.29714	0.114999	1	18	131	72	66.67	70.2	71.43	29	0	5	0	9	4	14	3	45	3	9	4
hsa-miR-34a-3p	0.00632108	2348	2.57696	0.11418	1	22	110	59	45.45	50.9	42.86	19	2	2	0	10	4	9	3	40	4	6	2
hsa-miR-765	0.0015437	4718	3.42942	0.112708	1	21	114	63	52.38	49.1	71.43	13	2	4	2	8	8	8	5	35	4	4	3
hsa-miR-1	-0.00619445	3658	2.6874	0.111893	2	22	78	40	27.27	35.4	42.86	8	1	0.5	2.5	4	9.5	3.5	4.5	30	9	1.5	1.5
hsa-miR-1202	0.000444835	3893	10.0034	0.111653	1	21	83	45	71.43	66.3	71.43	21	2	4	1	5	4	10	3	25	2	5	4
hsa-miR-454-3p	-0.000230319	2771	3.10046	0.110589	1	23	115	65	34.78	39.1	42.86	14	1	1	0	11	4	7	4	43	6	5	2
hsa-miR-193b-5p	-0.0188851	3807	2.61692	0.109655	1	22	83	41	59.09	49.4	57.14	14	1	0	1	8	9	7	4	28	4	0	4
hsa-miR-27b-3p	-0.00020814	4180	8.71235	0.109537	1	21	97	53	47.62	47.4	42.86	17	0	2	1	6	3	5	4	37	7	4	1
hsa-miR-140-5p	-0.000420921	2584	7.83454	0.109071	1	22	100	54	45.45	54	42.86	21	0	0	1	6	6	6	3	40	7	4	2
hsa-miR-1228-3p	-0.00353045	4123	5.99932	0.108908	1	20	73	42	75	75.3	57.14	20	0	1	0	2	5	4	4	25	6	3	2
hsa-miR-654-5p	0.00781609	4309	3.96807	0.108836	1	22	81	43	63.64	53.1	85.71	15	0	3	1	5	4	8	3	29	4	4	3
hsa-miR-425-5p	0.00270371	3298	5.04494	0.108588	1	19	63	35	63.16	65.1	71.43	15	1	2	0	0	4	5	3	20	4	3	2
hsa-miR-100-5p	0.00301229	2094	8.63659	0.10751	1	22	80	41	50	46.3	57.14	13	1	0	2	5	8	8	3	27	3	2	4
hsa-miR-371a-5p	0.00487398	4413	4.7886	0.107084	1	20	67	34	55	52.2	42.86	12	0	0	0	5	4	4	3	28	7	1	2
hsa-miR-135a-5p	-0.117733	2814	2.60781	0.107032	2	23	95	48	30.43	42.1	42.86	12.5	3	0.5	1	7.5	9	6	3.5	35	6	2	1
hsa-miR-320d	-0.00144072	4320	6.87769	0.106887	1	21	86	45	52.38	50	28.57	15	0	1	1	4	8	7	4	27	4	1	4
hsa-miR-135b-5p	0.0866432	2818	3.55073	0.106714	1	23	97	54	34.78	52.6	42.86	14	0	1	0	8	6	4	4	36	9	3	1
hsa-miR-1973	0.00685627	694	4.57938	0.105711	1	23	75	38	69.57	62.7	57.14	18	0	0	5	5	4	6	3	29	5	1	4
hsa-miR-32-3p	0.00238256	4084	2.65279	0.10529	1	22	85	46	59.09	56.5	57.14	18	2	0	2	5	6	9	3	31	3	5	3
hsa-miR-99b-5p	-0.00334565	1180	3.94452	0.10437	1	22	70	36	63.64	67.1	57.14	16	0	1	1	3	4	7	3	26	4	2	4
hsa-miR-99b-3p	0.00413828	4117	3.4178	0.103859	1	22	70	36	63.64	67.1	57.14	16	0	1	1	3	4	7	3	26	4	2	3
hsa-miR-135a-3p	-0.0101724	2454	3.63303	0.103227	1	22	90	45	59.09	52.2	42.86	15	1	1	1	8	13	5	4	33	7	1	2
hsa-miR-623	0.00758349	5099	2.66024	0.102532	1	23	98	53	60.87	52	57.14	15	1	1	2	9	3	7	3	31	4	3	3
hsa-miR-3180-5p	-0.000966801	6834	3.85474	0.102478	3	25	92	52.6667	72	76.1	42.86	26.7	0	0.333333	2	2.66667	4	5.66667	4	32	6	1.66667	2
hsa-miR-22-3p	-0.006497	3375	7.79497	0.101585	1	23	110	62	47.83	47.3	42.86	19	0	1	1	5	5	9	3	40	4	5	3
hsa-miR-3663-3p	-0.00275101	2854	6.64704	0.100508	1	23	97	53	73.91	69.1	71.43	26	1	1	1	6	4	6	2	40	7	3	2
hsa-miR-24-1-5p	0.00996509	1875	2.70772	0.100506	1	22	68	34	45.45	50	57.14	12	0	2	4	2	13	5	4	23	5	1	3
hsa-miR-150-3p	-0.000947241	4206	5.16017	0.100162	1	22	84	44	68.18	66.7	42.86	24	0	0	1	2	4	7	2	34	5	4	1
hsa-miR-21-5p	0.0039705	2099	12.7264	0.0997112	1	22	75	38	63.64	61.3	57.14	14	0	0	0	7	5	6	3	29	5	1	3
hsa-miR-130a-3p	0.0437045	2540	6.91271	0.0996236	1	22	89	45	40.91	50.6	42.86	14	1	0	2	10	4	7	3	33	5	1	4
hsa-miR-130b-3p	-0.0426706	2541	6.9092	0.0996192	1	22	82	42	45.45	57.3	42.86	15	0	1	4	5	4	6	3	31	5	1	3
hsa-miR-125a-3p	-0.00704035	3819	5.19279	0.0987636	1	22	86	46	59.09	59.3	57.14	19	0	0	2	5	4	8	3	30	4	2	3
hsa-miR-583	-0.00308256	3858	2.56679	0.0982911	1	21	75	45	47.62	46.7	42.86	14	1	0	0	2	3	4	2	27	7	1	2
hsa-miR-96-5p	-0.00234075	3082	4.16514	0.0977372	1	23	78	41	39.13	47.4	57.14	13	0	2	0	2	6	6	3	27	4	2	3
hsa-miR-188-5p	0.00306129	4651	5.87377	0.0973875	1	21	86	44	61.9	58.1	42.86	18	1	3	2	2	5	7	4	27	4	3	2
hsa-miR-1208	0.00260892	3138	2.58048	0.093781	1	20	73	39	55	58.9	42.86	13	0	0	3	3	6	6	4	24	4	4	3
hsa-miR-3167	-0.00525841	3371	2.54676	0.093682	1	22	85	45	36.36	43.5	42.86	16	0	0	1	3	4	4	2	38	10	3	0
hsa-miR-507	0.00144477	4307	2.88686	0.0936489	1	21	94	48	38.1	40.4	42.86	13	0	2	2	7	8	7	3	36	5	2	2
hsa-miR-4323	0.00792175	3007	3.31827	0.0930712	1	20	72	40	50	51.4	57.14	13	3	1	1	2	11	4	6	22	6	2	1
hsa-miR-550a-3p	0.0169796	2072	2.68292	0.0926212	3	22	96.3	50.6667	50	51.6	42.86	17.7	0.333333	1	0.666667	4	7	7	3	35.3333	5.33333	3	1.33333
hsa-let-7f-5p	-0.00202667	2798	9.31819	0.0925496	2	22	85	45	31.82	41.2	57.14	10	0.5	1	0.5	5.5	15.5	3.5	7.5	29.5	8	1.5	1.5
hsa-let-7a-5p	0.000148133	2798	10.0366	0.0925442	3	22	75.3	39.6667	36.36	42.9	57.14	9	0.666667	1.33333	1	6	11.6667	4.33333	6.33333	25.3333	6.33333	1.33333	2.33333
hsa-miR-4312	-0.00380672	3502	3.09548	0.0913659	1	22	114	67	59.09	58.8	57.14	19	0	2	3	7	8	8	3	35	4	2	4
hsa-let-7e-5p	0.00798788	2816	5.78079	0.0912223	1	22	79	42	40.91	57	57.14	15	1	1	3	3	4	6	4	28	5	2	3
hsa-miR-1285-3p	0.000582903	5007	2.58244	0.0906913	1	21	84	43	52.38	47.6	42.86	15	1	0	2	4	10	3	5	33	11	0	1
hsa-miR-92b-3p	0.0082935	3964	3.72185	0.0897762	1	22	77	41	68.18	66.2	71.43	17	0	2	1	4	6	7	3	27	4	3	4
hsa-miR-519e-5p	-0.0028294	3712	2.62246	0.0894365	1	22	84	43	45.45	39.3	42.86	12	1	2	2	3	6	7	3	32	5	1	4
hsa-miR-210	0.00210036	719	7.33825	0.0893195	1	21	91	45	47.62	40.7	42.86	11	0	2	4	4	5	5	4	34	7	0	2
hsa-miR-455-5p	-0.00666108	2503	2.98136	0.088681	1	22	96	53	45.45	54.2	57.14	18	1	1	3	2	8	6	4	30	5	2	3
hsa-miR-3621	-0.00175415	3718	2.70141	0.0880829	1	22	83	42	68.18	60.2	71.43	21	0	2	1	0	4	4	3	36	9	1	2
hsa-miR-718	0.00800261	4459	3.62081	0.086557	1	22	110	62	40.91	50.9	14.29	19	2	1	3	3	12	8	4	35	4	3	3
hsa-miR-4261	0.00263346	5489	2.82509	0.0864002	1	16	58	33	56.25	60.3	42.86	10	2	2	1	1	3	3	6	18	6	2	1
hsa-miR-27a-3p	-0.000409109	4253	9.24955	0.0860817	1	21	78	40	52.38	60.3	42.86	16	1	0	5	6	8	8	3	28	4	2	2
hsa-miR-4306	-0.000626156	3817	7.52068	0.0840869	1	17	91	49	47.06	49.5	57.14	13	2	1	4	3	18	7	5	27	4	5	2
hsa-miR-520e	-0.00609147	4003	2.56363	0.083984	1	21	87	45	42.86	43.7	42.86	14	1	2	0	4	4	6	3	34	6	1	2
hsa-miR-22-5p	0.000469932	2790	2.60307	0.0832792	1	22	110	62	36.36	47.3	71.43	19	0	1	1	5	5	9	3	40	4	5	3
hsa-miR-766-3p	-0.00614746	4615	4.16109	0.0832344	1	22	111	58	50	55.9	57.14	24	1	4	0	1	9	9	5	35	4	5	4
hsa-miR-1288	-6.70163e-05	3418	3.57937	0.0825933	1	21	75	39	57.14	53.3	71.43	13	1	0	3	5	5	6	4	26	4	1	2
hsa-miR-3610	0.00284587	577	3.82214	0.0823616	1	22	87	45	45.45	54	71.43	17	1	4	2	2	12	9	3	30	3	2	5
hsa-miR-4286	0.00499535	4165	8.73313	0.0822188	1	17	93	51	64.71	44.1	71.43	12	1	1	3	4	4	9	3	31	3	3	2
hsa-miR-1825	-0.0038857	4765	4.51072	0.0816366	1	24	110	59	41.67	57.3	42.86	22	2	4	0	3	14	8	4	36	4	5	4
hsa-miR-675-3p	-0.0025162	1723	2.60987	0.0813541	1	20	73	37	60	68.5	42.86	20	1	2	1	4	10	5	4	27	5	1	2
hsa-miR-3679-3p	-0.00127906	4261	3.8452	0.0812845	1	22	68	35	50	52.9	71.43	12	0	2	1	4	11	3	6	25	8	2	2
hsa-miR-29b-1-5p	-0.00541303	3651	3.65293	0.0810263	1	24	81	42	41.67	39.5	42.86	10	1	1	0	7	13	4	4	31	8	2	2
hsa-miR-1267	-0.000779792	2918	3.08348	0.0807962	1	21	78	41	47.62	44.9	42.86	14	0	0	2	1	10	3	5	31	10	1	1
hsa-miR-181d	0.0405765	4591	2.59346	0.0807658	1	23	137	76	43.48	59.9	28.57	29	1	3	4	8	4	10	4	50	5	8	3
hsa-miR-509-5p	-0.00415965	3358	3.03598	0.0806189	2	21	92.5	50	47.62	43.8	57.14	13	1	1	1	6	4	9.5	2.5	33	3.5	4.5	3
hsa-miR-320c	0.00256419	5495	5.67851	0.0804867	1	18	53	27	50	54.7	57.14	11	0	0	1	3	3	4	2	21	5	0	2
hsa-miR-152	-0.00418761	3942	4.11867	0.0801937	1	21	87	46	47.62	63.2	57.14	20	0	0	3	2	4	7	3	33	5	2	2
hsa-miR-3154	-0.00906097	4048	2.73873	0.0799483	1	21	82	42	61.9	65.9	71.43	22	0	1	1	2	4	3	3	36	12	1	1
hsa-miR-486-5p	-1.35625e-05	3001	3.05924	0.0794405	1	22	68	36	63.64	63.2	57.14	17	0	0	2	1	10	2	7	25	12	1	0
hsa-miR-4313	0.000877112	4688	5.15387	0.0793472	1	18	92	50	55.56	59.8	57.14	20	1	6	2	2	6	9	3	29	3	4	2
hsa-miR-185-5p	-0.00554299	4428	6.92222	0.0789504	1	22	82	42	50	63.4	57.14	18	1	0	0	7	6	6	3	31	5	2	4
hsa-miR-192-5p	0.010267	1609	4.05466	0.0787039	1	21	110	57	47.62	57.3	42.86	20	0	1	5	2	16	8	4	32	4	3	2
hsa-miR-29c-3p	0.0228651	3193	7.8133	0.0785077	1	22	88	47	36.36	44.3	57.14	12	1	0	0	7	5	5	4	34	7	3	2
hsa-miR-30b-3p	-0.00583117	6621	2.59532	0.078226	1	22	88	46	50	43.2	71.43	14	3	1	1	5	12	5	5	31	6	3	2
hsa-miR-17-3p	0.00300486	4699	4.46134	0.0775421	1	22	84	43	50	42.9	57.14	12	1	3	0	2	7	7	3	31	4	3	3
hsa-miR-29a-3p	-0.01552	3200	11.6141	0.0773482	1	22	64	32	40.91	32.8	57.14	7	2	0	0	4	11	3	6	23	8	1	1
hsa-miR-3136-5p	0.000324233	2858	2.57893	0.0770878	1	24	82	43	54.17	67.1	57.14	23	0	1	3	2	4	6	2	34	6	3	4
hsa-miR-3130-5p	0.00108663	2818	2.59003	0.0769945	1	24	75	41	54.17	61.3	57.14	19	0	0	2	3	4	6	3	29	5	4	4
hsa-miR-29b-3p	0.00223936	3466	11.2885	0.076934	2	23	81	42	34.78	39.5	57.14	10	0.5	0.5	0	6.5	13.5	4.5	4	31	7	2.5	2
hsa-miR-409-3p	-0.00644136	4417	2.57791	0.0761544	1	22	79	41	54.55	53.2	28.57	16	0	1	2	6	8	7	3	28	4	3	3
hsa-let-7g-5p	-0.00526228	3063	8.03789	0.0759853	1	22	84	46	36.36	50	57.14	14	1	1	2	5	4	6	3	33	6	4	2
hsa-miR-660-5p	0.00287117	2579	5.5063	0.07597	1	22	97	54	45.45	49.5	42.86	14	3	1	1	4	11	6	5	27	4	2	4
hsa-miR-181b-5p	-0.0160795	4612	5.26741	0.0756515	2	23	99.5	56	47.83	45.3	28.57	12.5	2	2.5	4.5	5.5	5.5	4.5	5	29	6.5	2.5	2
hsa-miR-4310	0.0220689	3527	3.71329	0.0754322	1	19	76	42	63.16	59.2	57.14	15	1	1	3	3	4	6	3	25	4	4	2
hsa-miR-424-5p	-0.0139041	5028	4.88247	0.0752288	1	22	98	59	36.36	51	57.14	13	0	1	3	4	5	5	3	31	6	0	2
hsa-miR-134	-0.00108665	4423	5.92041	0.0750194	1	22	73	38	59.09	60.3	57.14	14	0	2	0	4	5	6	3	26	4	2	4
hsa-miR-1273d	0.00985379	2123	2.60152	0.0749931	1	22	97	55	59.09	52.6	71.43	18	2	0	1	3	5	8	3	33	4	3	2
hsa-miR-505-3p	-0.00121153	3109	2.91196	0.0746435	1	22	84	42	50	52.4	42.86	15	0	0	2	5	11	5	4	32	6	1	2
hsa-miR-613	0.011106	3170	2.58426	0.0731511	1	20	95	52	45	43.2	42.86	13	2	0	1	6	10	7	4	31	4	3	2
hsa-miR-3675-3p	0.00282604	3162	3.5797	0.0730923	1	23	73	39	43.48	41.1	71.43	10	0	2	0	2	5	6	3	27	4	4	3
hsa-miR-502-3p	0.00842544	2626	3.83166	0.0720349	1	22	86	45	50	55.8	57.14	20	0	3	0	2	9	5	4	31	6	3	3
hsa-miR-193b-3p	0.00370099	2932	4.21446	0.0719196	1	22	83	41	59.09	49.4	71.43	14	1	0	1	8	9	7	4	28	4	0	4
hsa-miR-634	0.00358406	3776	3.56244	0.0712053	1	22	97	55	54.55	52.6	57.14	13	1	1	2	7	3	8	2	32	4	3	4
hsa-miR-140-3p	0.00160586	3966	8.09778	0.070312	1	21	100	54	57.14	54	57.14	21	0	0	1	6	6	6	3	40	7	4	1
hsa-miR-3137	-0.0234412	3704	3.33656	0.0702256	1	23	76	38	47.83	46.1	57.14	11	2	4	1	6	12	4	7	24	6	0	1
hsa-miR-601	-0.0113161	3067	3.077	0.069757	1	22	79	46	50	49.4	57.14	12	1	0	1	6	7	8	3	24	3	4	4
hsa-miR-3127-5p	-0.00856354	4068	3.90564	0.0693145	1	22	76	39	40.91	43.4	42.86	13	1	1	0	4	4	2	4	31	16	1	0
hsa-miR-196a-5p	0.0149085	2080	3.50373	0.0683409	2	22	90	46.5	40.91	45.5	42.86	13.5	1	0.5	1.5	8	6	6.5	3.5	33	5	2	2.5
hsa-miR-25-3p	0.000293702	3323	7.55601	0.0680663	1	22	84	43	50	63.1	42.86	19	1	1	2	5	7	9	3	28	3	2	4
hsa-miR-146b-5p	0.00765083	2426	2.84341	0.0678836	1	22	73	38	40.91	56.2	42.86	15	1	0	0	4	4	6	3	28	5	3	3
hsa-miR-151a-3p	-0.00180795	2254	3.99528	0.0677386	1	21	90	53	52.38	52.2	42.86	15	1	0	2	2	8	4	4	29	7	1	1
hsa-let-7c	-0.0117402	2716	7.37154	0.065831	1	22	84	43	40.91	47.6	57.14	12	0	1	0	7	5	8	3	31	4	2	3
hsa-miR-199b-5p	0.0143475	3446	2.75045	0.0656695	1	23	110	59	43.48	52.7	57.14	21	2	1	1	5	4	9	3	37	4	4	4
hsa-miR-487b	-0.00016677	1177	3.21357	0.0655668	1	22	84	42	45.45	44.1	42.86	13	0	0	1	6	12	5	6	27	5	0	3
hsa-miR-1246	0.00118047	2175	8.48241	0.0655154	1	19	73	43	42.11	43.8	28.57	11	1	1	1	1	4	6	4	23	4	3	2
hsa-miR-506-3p	0.00147229	3775	2.68483	0.0654398	1	22	124	66	31.82	41.9	42.86	16	2	2	6	10	4	9	4	43	5	4	3
hsa-miR-551b-3p	-0.00521024	2473	3.12295	0.0651434	1	21	96	51	52.38	53.1	71.43	15	1	5	4	6	8	6	4	29	5	2	4
hsa-miR-2276	0.0114424	3193	3.51314	0.0643926	1	22	89	47	59.09	57.3	57.14	18	0	1	0	3	5	9	2	34	4	4	3
hsa-miR-532-3p	-0.00460952	3975	3.50833	0.0638252	1	22	91	47	63.64	51.7	71.43	14	0	1	6	2	13	7	5	26	4	1	5
hsa-miR-4253	-0.00195087	3541	2.82556	0.063196	1	23	76	41	60.87	65.8	71.43	18	0	1	0	3	9	4	4	27	7	3	2
hsa-miR-219-5p	-0.0489187	1429	2.68585	0.062316	2	21	103.5	55	38.1	62.4	42.86	23.5	0.5	1	2.5	4.5	7	8.5	3.5	37.5	4.5	3	3.5
hsa-miR-15b-5p	0.00655776	4838	9.32504	0.0619421	1	22	98	50	40.91	36.7	57.14	11	2	2	1	4	7	8	4	34	4	2	4
hsa-miR-3907	-0.00712585	2537	2.75658	0.0618973	1	22	151	85	63.64	66.2	71.43	38	0	0	2	8	7	13	3	56	4	10	3
hsa-miR-128	-0.000910699	5162	4.29418	0.0603189	2	21	83	42.5	47.62	53	57.14	14	1	1	1.5	8	6	5.5	4	29.5	5.5	1	1.5
hsa-miR-642b-3p	-0.00294344	4879	6.53068	0.0598567	1	22	77	38	50	55.8	57.14	17	0	0	2	0	11	2	6	32	16	0	1
hsa-miR-513a-5p	-0.00208126	4767	8.41104	0.0587879	2	18	128	66	50	43.8	57.14	20	3.5	2	0.5	7.5	8	9	3.5	47.5	5	3	3
hsa-miR-145-5p	0.00910869	3684	2.90528	0.0582405	1	23	88	44	52.17	47.7	42.86	16	2	0	1	2	13	7	4	30	4	1	3
hsa-miR-10b-3p	-0.00120831	4345	2.81366	0.0571324	1	22	110	57	40.91	40	42.86	13	3	2	2	9	4	7	3	41	6	2	2
hsa-miR-598	0.0261594	1556	2.64508	0.0562752	1	22	97	52	45.45	53.6	42.86	14	0	4	0	6	12	4	5	19	5	1	3
hsa-miR-138-5p	-0.0130752	2889	2.64982	0.0558088	2	23	91.5	48	56.52	57.9	71.43	19	1.5	0.5	2.5	3.5	5.5	6.5	3.5	33.5	5	3.5	2
hsa-miR-625-5p	-0.024082	4424	3.0543	0.0538558	1	21	85	42	47.62	48.2	71.43	19	0	0	1	1	11	1	11	37	37	0	0
hsa-miR-3654	0.0168781	2953	2.78844	0.0537923	1	19	56	29	52.63	48.2	57.14	8	1	1	3	2	4	6	3	17	3	1	5
hsa-miR-550a-5p	0.000431788	3236	4.31491	0.0537437	2	23	97	51	60.87	52.1	71.43	18	0.5	1	0.5	3.5	7	7	3	35	5.5	2.5	3
hsa-miR-574-3p	0.00271585	2476	4.12916	0.0536874	1	22	96	53	59.09	65.6	57.14	21	0	0	1	6	6	6	3	36	6	2	0
hsa-miR-933	-0.0046269	3558	4.6077	0.0536291	1	23	80	42	52.17	60	42.86	18	0	1	2	3	6	6	3	31	5	4	3
hsa-miR-501-3p	-0.0304021	2781	2.7202	0.052674	1	22	84	44	54.55	53.6	57.14	19	0	1	0	1	9	7	3	30	4	5	2
hsa-miR-202-3p	-0.00422623	2270	2.70703	0.0526055	1	20	110	57	50	58.2	42.86	22	0	2	2	6	6	7	3	43	6	4	1
hsa-miR-4291	0.000673335	3530	3.2977	0.0520824	1	16	65	37	50	67.7	57.14	12	0	3	0	3	4	4	4	21	5	1	2
hsa-miR-362-5p	-0.00630193	3277	3.79848	0.051609	1	20	85	51	80	72.9	85.71	19	0	2	1	5	6	6	4	26	4	4	2
hsa-miR-4257	-0.00349112	4779	5.20238	0.0514927	1	18	86	55	66.67	57	57.14	15	1	3	1	2	4	5	6	25	5	3	1
hsa-miR-223-3p	-0.00708816	2628	3.66454	0.0512793	1	22	85	44	45.45	54.1	71.43	16	0	0	1	4	9	6	3	34	6	4	1
hsa-miR-30c-2-3p	0.022537	5219	2.56159	0.0510834	1	22	72	37	50	41.7	57.14	10	2	3	0	1	14	4	7	22	6	1	3
hsa-miR-196b-5p	-0.0323666	2230	2.90494	0.0501969	1	22	84	44	45.45	47.6	42.86	11	0	0	0	7	10	5	4	31	6	1	3
hsa-miR-4317	0.00256338	2539	2.9791	0.0497576	1	17	65	35	47.06	36.9	57.14	7	3	3	1	4	8	4	4	19	5	2	3
hsa-miR-146a-5p	-0.00172469	2978	11.5254	0.0492768	1	22	99	53	40.91	45.5	42.86	16	0	0	1	4	7	7	3	37	5	4	3
hsa-let-7d-5p	-0.000279643	2215	7.53366	0.0489409	1	22	87	44	40.91	48.3	57.14	12	1	3	3	7	30	3	11	27	9	1	2
hsa-miR-15a-5p	0.000952823	4721	7.39481	0.0484394	1	22	83	41	40.91	42.2	57.14	12	4	3	1	4	5	5	6	26	5	0	2
hsa-miR-4314	-0.00696924	4705	3.10688	0.0479242	2	18	73	39	61.11	56.2	57.14	9	0	2	3	7	13	6	5	19	3	1	3
hsa-miR-195-5p	0.0140903	4265	2.62884	0.0478996	1	21	87	44	42.86	56.3	57.14	15	0	4	1	2	14	5	5	30	6	1	2
hsa-miR-625-3p	0.00628041	3507	3.47068	0.0476223	1	22	85	42	45.45	48.2	28.57	19	0	0	1	1	11	1	11	37	37	0	0
hsa-miR-3613-3p	-0.00509748	6714	3.66535	0.0474928	1	23	72	37	47.83	41.7	85.71	13	2	0	1	1	10	5	4	25	5	1	4
hsa-miR-198	-0.0160686	3654	2.71716	0.0465678	1	22	62	32	59.09	38.7	57.14	7	0	3	1	4	14	4	6	18	4	2	4
hsa-miR-3132	0.00277889	3247	2.96333	0.0464143	1	23	74	37	26.09	33.8	42.86	9	1	2	1	3	8	3	4	30	10	0	1
hsa-miR-99a-5p	0.00718845	1930	4.10164	0.0463619	1	22	81	41	50	53.1	57.14	14	1	0	2	6	8	5	3	30	6	1	3
hsa-miR-187-5p	0.0100197	3912	2.76284	0.0457062	1	22	109	63	68.18	65.1	42.86	25	0	3	1	4	6	10	4	36	4	5	3
hsa-miR-1260b	0.00288956	3687	9.99526	0.0455878	1	22	93	53	36.36	35.5	57.14	8	2	5	1	4	12	7	5	28	4	3	3
hsa-miR-508-3p	0.00617132	2926	2.77014	0.0454237	1	23	115	62	39.13	45.2	28.57	20	4	2	1	3	8	8	4	40	5	3	3
hsa-miR-18b-5p	-0.00542136	1951	3.97462	0.0452134	1	23	71	39	43.48	46.5	57.14	11	0	1	2	3	3	7	2	25	4	2	4
hsa-miR-510	0.01275	2706	2.57077	0.0451841	1	22	74	38	50	44.6	57.14	11	1	3	1	5	4	7	3	27	4	2	3
hsa-miR-3651	-0.00240403	2356	5.32011	0.0451129	1	24	90	51	58.33	53.3	57.14	15	0	2	1	5	7	8	4	29	4	4	3
hsa-miR-501-5p	0.00585143	4747	2.89641	0.0449448	1	22	84	44	50	53.6	28.57	19	0	1	0	1	9	7	3	30	4	5	4
hsa-miR-204-5p	-0.00352187	3634	5.28846	0.0446985	1	22	110	63	45.45	48.2	42.86	16	2	4	0	4	15	7	4	33	5	3	3
hsa-miR-3173-3p	-0.00684355	3344	2.57282	0.0443548	1	22	68	34	50	48.5	57.14	13	0	2	0	3	4	3	3	29	10	0	1
hsa-miR-449a	-0.00389461	3025	2.81218	0.0443494	1	22	91	48	45.45	42.9	71.43	10	0	2	1	12	4	6	3	35	6	3	1
hsa-let-7i-5p	0.0108671	2248	10.8478	0.0443188	1	22	84	47	40.91	53.6	57.14	15	0	0	0	8	9	5	4	31	6	3	2
hsa-miR-4327	0.00586363	3075	4.81034	0.0441902	1	19	85	46	68.42	54.1	57.14	14	2	2	0	6	7	5	4	29	6	4	2
hsa-miR-34a-5p	0.000701635	3450	8.60331	0.0435557	1	22	110	59	50	50.9	71.43	19	2	2	0	10	4	9	3	40	4	6	2
hsa-miR-542-5p	0.0186207	2233	2.67372	0.0423884	1	23	97	54	52.17	47.4	71.43	13	0	6	5	4	4	5	5	28	6	1	3
hsa-miR-769-5p	0.0128368	2888	2.77657	0.0418126	1	22	118	61	54.55	61.9	57.14	23	0	0	0	12	8	11	3	42	4	2	4
hsa-miR-518b	0.00710265	1439	3.3032	0.0415702	1	22	83	42	54.55	49.4	57.14	15	0	1	2	5	5	7	3	32	5	1	3
hsa-miR-557	-0.0113739	4778	3.01336	0.0413151	1	23	98	58	60.87	54.1	42.86	13	1	7	0	8	5	6	3	23	4	3	3
hsa-miR-184	-0.01024	2080	2.62701	0.0406367	1	22	84	43	50	48.8	71.43	13	0	0	3	7	6	7	2	33	5	2	3
hsa-miR-18a-5p	-0.00406787	1969	6.28706	0.0402485	1	23	71	36	43.48	45.1	57.14	11	1	1	1	4	5	8	3	23	3	2	5
hsa-miR-563	-0.00753394	2380	3.86577	0.0402317	1	19	79	47	47.37	44.3	57.14	9	0	1	1	8	3	4	3	27	7	2	2
hsa-miR-3667-5p	-0.0156398	4150	2.70412	0.0397875	1	22	74	37	45.45	50	57.14	14	0	0	1	1	8	3	5	29	10	0	2
hsa-miR-103a-3p	0.02409	3103	8.26302	0.0397684	2	23	78	41.5	47.83	46.8	57.14	13.5	0	0.5	0.5	3.5	5.5	7	2.5	28	4.5	3	2.5
hsa-miR-584-5p	0.00264237	3249	5.10184	0.0397577	1	22	97	52	50	53.6	28.57	17	1	1	0	7	6	6	3	35	6	0	3
hsa-miR-28-5p	0.0152598	3017	3.64346	0.039461	1	22	86	45	45.45	52.3	57.14	16	0	1	0	4	6	5	3	35	7	1	2
hsa-miR-18b-3p	0.00815224	2705	3.4379	0.039373	1	22	71	39	59.09	46.5	57.14	11	0	1	2	3	3	7	2	25	4	2	4
hsa-miR-3682-3p	-0.000746514	3195	3.16841	0.0391753	1	21	84	42	47.62	29.8	28.57	8	0	3	1	5	4	3	3	38	13	0	0
hsa-miR-125b-5p	0.00155761	4302	7.74856	0.0384001	2	22	88.5	45	50	51.4	71.43	15	0.5	1	1.5	6	4.5	7.5	3.5	30	4	1.5	4
hsa-miR-361-3p	0.0129749	4610	3.74054	0.038248	1	20	73	41	65	61.6	42.86	15	0	4	1	5	5	6	3	24	4	4	1
hsa-let-7b-5p	0.000257567	3317	9.19344	0.0372163	1	22	83	42	45.45	53	57.14	13	0	3	3	6	30	2	16	26	13	1	1
hsa-miR-126-3p	-0.00106467	319	3.11772	0.0365261	1	18	73	41	61.11	53.4	71.43	13	0	2	7	0	14	6	5	20	3	5	4
hsa-miR-3174	-0.0145092	1954	2.72786	0.0363842	1	23	87	48	47.83	46	42.86	14	0	1	1	5	4	7	3	33	5	5	2
hsa-miR-1273e	-0.01204	3469	2.69305	0.035002	1	17	80	49	70.59	51.3	71.43	12	0	2	0	7	6	4	8	23	6	2	2
hsa-miR-324-3p	-0.000957442	4053	7.24989	0.0348881	1	23	83	43	60.87	61.5	71.43	18	1	2	1	3	10	8	3	28	4	1	6
hsa-miR-107	-0.021862	3098	7.9835	0.0348719	1	23	81	43	47.83	46.9	57.14	12	1	0	1	5	5	7	2	32	5	4	2
hsa-miR-93-5p	0.00586709	3805	6.14882	0.0308035	1	23	91	47	65.22	79.1	42.86	27	0	0	3	4	12	5	5	33	7	1	3
hsa-miR-500a-3p	0.00114156	2801	3.65868	0.0293406	1	22	84	44	54.55	56	57.14	17	0	2	1	2	9	7	4	27	4	3	3
hsa-miR-652-3p	0.0088971	1791	3.07754	0.0290935	1	25	98	51	56	50	42.86	18	2	3	3	1	5	4	5	33	8	1	1
hsa-miR-630	0.00625215	4368	6.31319	0.0275681	1	22	97	51	45.45	34	28.57	8	1	1	4	6	4	5	3	29	6	3	3
hsa-miR-32-5p	-0.0056532	2500	3.0374	0.0261742	1	22	85	46	50	56.5	42.86	18	2	0	2	5	6	9	3	31	3	5	3
hsa-miR-3156-5p	-0.00178291	4082	4.85953	0.0254866	1	22	85	44	54.55	56.5	57.14	17	0	0	3	6	4	6	3	33	6	1	3
hsa-miR-2116-3p	-0.00229997	4371	3.76806	0.0254573	1	21	80	44	47.62	48.8	42.86	14	0	2	0	3	5	6	4	26	4	3	3
hsa-miR-33b-3p	-0.00521296	1952	5.54751	0.025048	1	22	96	53	72.73	72.9	57.14	25	0	0	1	5	5	8	2	36	4	4	2
hsa-miR-4284	-0.00242423	4442	9.37707	0.0249801	1	18	81	44	61.11	56.8	71.43	11	1	6	1	8	4	6	4	26	4	3	3
hsa-miR-342-3p	0.0131106	3415	3.29264	0.0244573	1	23	99	54	52.17	49.5	57.14	18	3	2	0	4	4	6	4	33	6	4	3
hsa-miR-4299	-0.00261953	3382	11.8462	0.0244119	1	18	72	38	61.11	44.4	57.14	10	1	4	1	3	5	4	4	24	6	2	2
hsa-miR-30c-1-3p	-0.019589	5513	2.72723	0.0239113	1	22	89	48	54.55	50.6	57.14	17	2	1	0	5	4	7	4	31	4	3	4
hsa-miR-320e	0.00151307	3804	6.23996	0.0234129	1	22	86	45	72.73	50	71.43	15	0	1	1	4	8	7	4	27	4	1	4
hsa-miR-3676-3p	-0.00121935	905	4.64239	0.0231836	1	15	85	46	53.33	54.1	57.14	16	0	0	1	2	7	8	3	30	4	5	1
hsa-miR-3065-3p	0.00831227	3615	2.56236	0.0230718	1	23	79	43	47.83	50.6	71.43	15	1	0	2	2	4	7	3	30	4	2	3
hsa-miR-129-1-3p	-0.00339054	5037	3.28484	0.0223596	1	19	78	43	42.11	39.7	28.57	9	0	0	2	8	4	6	2	31	5	4	1
hsa-miR-422a	-0.0137863	3578	2.55565	0.0218825	1	22	90	51	54.55	57.8	57.14	17	0	1	2	6	6	8	3	31	4	5	4
hsa-miR-4274	-0.000340553	3692	4.95895	0.0206902	1	18	91	50	72.22	65.9	57.14	19	0	0	2	7	11	6	5	31	5	3	3
hsa-miR-515-3p	-0.0105247	1937	2.58838	0.0201959	2	22	83	42	50	42.2	57.14	13	0	1	1	3	7	6	3	33	6	1	3
hsa-miR-3926	-0.00214472	3436	2.70308	0.0200858	2	21	68	33.5	52.38	51	57.14	16	0	0.5	0.5	1	9	1	9	29.5	29.5	0	0
hsa-miR-21-3p	0.00112216	2633	4.35737	0.0196513	1	22	110	59	63.64	72.7	57.14	28	0	2	2	4	3	10	2	40	4	4	5
hsa-miR-221-3p	-0.00511888	2997	5.40007	0.0181006	1	21	110	59	52.38	50.9	42.86	20	0	1	2	4	11	6	5	38	6	2	2
hsa-miR-361-5p	-0.00704927	3631	4.02752	0.0175821	1	21	83	42	23.81	26.5	42.86	8	3	1	1	3	13	4	5	32	8	1	0
hsa-miR-3605-5p	-0.00187855	2691	2.72529	0.0173687	1	23	100	53	52.17	55	57.14	13	1	2	6	9	17	5	8	24	5	1	4
hsa-miR-516b-5p	0.000559122	3548	2.6884	0.0172037	2	22	87.5	45.5	40.91	41.7	57.14	13	0	2.5	0	5.5	7.5	5.5	3.5	34.5	6	2	2
hsa-miR-16-5p	-0.00282372	3875	9.53328	0.0164477	2	22	85	43	45.45	38.7	57.14	12	2	2	1	3.5	9	6.5	3.5	30.5	5	1	2.5
hsa-miR-1260a	-0.0089945	3944	10.1772	0.0163543	1	19	82	42	42.11	42.7	28.57	9	0	1	1	7	5	8	3	27	3	1	4
hsa-miR-877-5p	0.0137192	2196	2.59754	0.0155883	1	20	86	47	65	62.8	42.86	18	0	1	2	5	5	6	4	29	5	2	4
hsa-miR-892b	-0.0116681	3225	3.03195	0.0150672	1	22	77	42	54.55	45.5	57.14	15	1	1	1	2	5	6	3	27	4	2	2
hsa-miR-3622a-5p	-0.013139	2737	2.5827	0.0150641	1	20	95	50	60	57.9	71.43	21	0	1	0	2	4	3	3	38	13	1	1
hsa-miR-197-3p	0.0068496	4035	3.60214	0.0149883	2	22	77	38	63.64	46.8	71.43	13	0	2	5	2	13	4	6	26	6	0	3
hsa-miR-151a-5p	0.00858204	1800	5.80565	0.014592	1	21	90	53	52.38	52.2	71.43	15	1	0	2	2	8	4	4	29	7	1	1
hsa-miR-1972	-0.00167594	3613	2.74409	0.0141276	1	19	44	23	47.37	47.7	71.43	6	1	3	1	2	6	4	4	14	4	2	2
hsa-miR-3659	-0.00526637	2242	2.88078	0.013378	1	21	99	50	52.38	47.5	42.86	17	1	1	1	8	6	5	3	41	8	1	2
hsa-miR-574-5p	0.00497281	3268	6.89466	0.0132913	1	23	96	53	47.83	65.6	57.14	21	0	0	1	6	6	6	3	36	6	2	3
hsa-miR-1299	-0.00105908	4823	2.7255	0.0132863	1	22	83	45	45.45	50.6	42.86	13	0	2	3	6	14	6	4	27	4	3	3
hsa-miR-378b	0.0130797	2672	3.05169	0.0122507	1	19	57	28	52.63	50.9	57.14	10	3	1	0	3	7	4	4	21	5	0	2
hsa-miR-193a-3p	0.00409305	3207	3.93167	0.0121225	1	22	88	47	50	63.6	71.43	18	1	1	2	6	10	6	4	29	5	0	4
hsa-miR-1224-5p	-0.00593761	5405	5.44088	0.0106647	1	22	90	48	77.27	74.4	85.71	24	0	3	3	2	3	8	3	30	4	3	4
hsa-miR-3945	-0.00146561	2851	2.61145	0.00951192	1	23	98	52	47.83	44.9	57.14	11	3	3	2	10	11	7	5	29	4	4	3
hsa-miR-133b	0.0133718	2096	3.00728	0.00923687	1	22	119	64	50	57.1	57.14	23	1	1	7	4	3	12	2	43	4	5	3
hsa-miR-548q	0.0138847	2440	2.64022	0.00882053	1	22	100	52	54.55	33	71.43	11	0	0	2	1	7	7	3	38	5	0	5
hsa-miR-767-3p	-0.00855439	4262	3.13231	0.00863071	1	23	109	55	47.83	45.9	57.14	17	0	0	0	6	5	9	3	40	4	2	5
hsa-miR-133a	-0.0182468	2215	3.24398	0.00483711	2	22	95	48	54.55	47.7	57.14	16.5	1.5	0.5	3	0.5	10	7.5	4	32	4.5	0.5	4
hsa-miR-502-5p	-0.00309114	2883	2.74214	0.00422398	1	21	86	45	47.62	55.8	57.14	20	0	3	0	2	9	5	4	31	6	3	3
hsa-miR-500a-5p	0.000689569	3971	2.86578	0.00294205	1	23	84	44	47.83	56	28.57	17	0	2	1	2	9	7	4	27	4	3	4
hsa-miR-3125	0.00348161	4476	4.34744	0.00193513	1	22	74	37	54.55	40.5	71.43	11	2	3	1	1	12	6	4	26	4	0	4
hsa-miR-532-5p	-0.00205988	3958	4.11746	0.00160368	1	22	91	47	54.55	51.7	42.86	14	0	1	6	2	13	7	5	26	4	1	4
hsa-miR-212-3p	-0.00309109	3013	2.7252	0.00100976	1	23	110	63	47.83	73.6	71.43	25	0	1	2	1	3	8	2	31	4	4	4
hsa-miR-3714	0.0104629	4982	2.96092	0.000598677	1	22	65	34	63.64	66.2	57.14	15	1	1	3	1	6	5	3	20	4	1	3
hsa-miR-575	0.00170818	3916	7.32558	-0.00120254	1	19	94	56	63.16	54.3	57.14	19	1	0	3	4	3	8	1	31	4	7	3
hsa-miR-24-3p	0.00209841	4917	10.2246	-0.00162189	2	22	70.5	36.5	54.55	52.4	71.43	12.5	0.5	1	3	3	9	5	4	24.5	5	2.5	3
hsa-miR-1294	-0.00637151	3526	2.58943	-0.00410984	1	21	79	40	57.14	51.9	71.43	14	0	0	3	4	9	5	4	29	6	0	3
hsa-miR-520f	-0.015062	3989	2.66413	-0.0055363	1	22	87	44	40.91	48.3	42.86	15	1	2	0	6	5	4	4	36	9	1	0
hsa-miR-509-3p	0.00320072	2395	3.23939	-0.00736603	3	22	86.7	46.6667	50	43.4	42.86	12.3	1	1	1	5.66667	4	8.66667	2.66667	30.6667	3.66667	3.66667	3
hsa-miR-1183	-0.0169964	4094	3.2124	-0.0209363	1	27	89	46	55.56	48.3	42.86	10	2	10	2	6	7	8	4	25	3	3	6

## Sheet: K562
miRNA	Parameter Δk	Number of total targeted transcripts in Me45 cells	Expression in Me45 cells	Spearman's rho for ranking in Me4 cells	Number of pre-miRNA genes	Length of mature miR	Length of pre-miRNA	Length of hairpin	%GC in mature miRNA	%GC in pre-miRNA	%GC in seed	Number of GC pairs in pre-miRNA	Number of AA pairs in pre-miRNA	Number of AG pairs in pre-miRNA	Number of AC pairs in pre-miRNA	Number of GU pairs in pre-miRNA	Hairpin Loop Size	Number of bubbles in pre-miR	Average bubble size	Number of paired nucleotides in pre-miRNA	Avg length of complementary fragments in pre-miRNA	Number of one side bubbles	Number of bubbles in mature double stranded miR
hsa-let-7a-3p	4112	2.57882	0.0536104	0.00354989	2	21	77	41	33.33	44.2	14.29	9	0	1	1.5	6.5	15	3.5	7.5	26	7.5	1	1.5
hsa-let-7a-5p	2245	6.35421	0.0324155	-0.0299422	3	22	75.3	39.6667	36.36	42.9	57.14	9	0.666667	1.33333	1	6	11.6667	4.33333	6.33333	25.3333	6.33333	1.33333	2.33333
hsa-let-7b-3p	3086	3.73689	0.0754104	0.0169838	1	22	83	42	50	53	14.29	13	0	3	3	6	30	2	16	26	13	1	0
hsa-let-7b-5p	2640	2.81939	0.0678992	-0.0122794	1	22	83	42	45.45	53	57.14	13	0	3	3	6	30	2	16	26	13	1	1
hsa-let-7c	2144	3.34651	0.0472571	-0.00223797	1	22	84	43	40.91	47.6	57.14	12	0	1	0	7	5	8	3	31	4	2	3
hsa-let-7d-5p	1768	2.66075	0.0523728	0.00343621	1	22	87	44	40.91	48.3	57.14	12	1	3	3	7	30	3	11	27	9	1	2
hsa-let-7e-5p	2259	4.4904	0.0309015	0.0640426	1	22	79	42	40.91	57	57.14	15	1	1	3	3	4	6	4	28	5	2	3
hsa-let-7f-1-3p	3032	3.78277	0.0747075	-0.0114934	1	22	87	48	40.91	40.2	14.29	11	0	0	0	6	5	4	5	34	8	2	1
hsa-let-7f-2-3p	3741	2.59462	0.0127789	-0.00242854	1	22	83	42	40.91	42.2	28.57	9	1	2	1	5	26	3	10	25	8	1	1
hsa-let-7f-5p	2245	5.33316	0.0324123	-0.00629952	2	22	85	45	31.82	41.2	57.14	10	0.5	1	0.5	5.5	15.5	3.5	7.5	29.5	8	1.5	1.5
hsa-let-7g-5p	2464	3.18902	0.0440517	0.00743354	1	22	84	46	36.36	50	57.14	14	1	1	2	5	4	6	3	33	6	4	2
hsa-let-7i-5p	1799	2.86244	0.0579598	-0.0345989	1	22	84	47	40.91	53.6	57.14	15	0	0	0	8	9	5	4	31	6	3	2
hsa-miR-1	2947	2.60624	0.0155584	0.0025375	2	22	78	40	27.27	35.4	42.86	8	1	0.5	2.5	4	9.5	3.5	4.5	30	9	1.5	1.5
hsa-miR-100-3p	2164	2.53639	0.00692565	0.0033234	1	22	80	41	36.36	46.3	42.86	13	1	0	2	5	8	8	3	27	3	2	4
hsa-miR-101-3p	2758	6.99057	0.0250346	-0.00342233	2	21	77	39	33.33	42.9	42.86	10	0.5	1	2	6.5	12	4	6	27	7	1	1
hsa-miR-103a-2-5p	2516	2.50872	0.0462644	-0.00233222	1	23	78	42	47.83	44.9	42.86	13	0	1	0	3	7	6	3	28	5	3	2
hsa-miR-103a-3p	2586	8.47512	0.0790719	0.0161285	2	23	78	41.5	47.83	46.8	57.14	13.5	0	0.5	0.5	3.5	5.5	7	2.5	28	4.5	3	2.5
hsa-miR-105-5p	3374	2.49711	0.0129375	-0.000412605	2	23	81	41	47.83	51.9	42.86	14.5	0	2	1	6.5	7	5	3	30	6	2	3
hsa-miR-106b-3p	539	2.46805	0.0241407	0.00974098	1	22	82	43	63.64	61	71.43	18	0	1	2	4	6	7	3	31	4	3	3
hsa-miR-106b-5p	3125	9.39409	0.0290267	0.00597997	1	21	82	43	42.86	61	42.86	18	0	1	2	4	6	7	3	31	4	3	4
hsa-miR-107	2577	8.11332	0.0845033	-0.0169632	1	23	81	43	47.83	46.9	57.14	12	1	0	1	5	5	7	2	32	5	4	2
hsa-miR-10a-3p	2243	2.53812	0.0295196	-0.0111944	1	22	110	59	36.36	39.1	28.57	13	1	2	1	4	16	6	5	34	6	2	2
hsa-miR-10a-5p	3312	6.92969	0.00918897	0.00687615	1	23	110	59	43.48	39.1	57.14	13	1	2	1	4	16	6	5	34	6	2	3
hsa-miR-10b-5p	3252	3.21137	0.00920689	-0.00391454	1	23	110	57	43.48	40	57.14	13	3	2	2	9	4	7	3	41	6	2	3
hsa-miR-1179	2298	2.47487	0.00766791	0.00125692	1	21	91	49	38.1	41.8	42.86	12	1	1	1	8	10	6	4	33	6	2	2
hsa-miR-1181	2627	2.65995	0.098119	0.00182171	1	21	81	46	85.71	72.8	85.71	23	0	1	1	4	6	7	3	29	4	5	3
hsa-miR-1183	3456	3.03895	0.0215294	0.00132503	1	27	89	46	55.56	48.3	42.86	10	2	10	2	6	7	8	4	25	3	3	6
hsa-miR-1202	3212	7.4679	0.131103	0.00102397	1	21	83	45	71.43	66.3	71.43	21	2	4	1	5	4	10	3	25	2	5	4
hsa-miR-1205	3424	2.51984	0.132894	-0.0101733	1	20	63	32	50	52.4	71.43	10	0	1	1	6	5	5	4	19	4	1	4
hsa-miR-1206	2435	2.61076	0.010716	-0.0116702	1	21	59	31	33.33	42.4	42.86	8	1	0	1	4	6	5	3	22	4	3	3
hsa-miR-1207-5p	6978	5.286	0.2736	-0.00256354	1	21	87	48	76.19	62.1	85.71	16	1	0	1	13	6	7	4	31	4	5	3
hsa-miR-122-5p	3042	2.54797	0.0611645	-0.00586826	1	21	85	42	66.67	70.6	71.43	19	0	1	1	6	27	5	8	22	4	0	3
hsa-miR-1225-3p	3869	4.05524	0.133228	0.00443892	1	22	90	48	77.27	74.4	57.14	24	0	3	3	2	3	8	3	30	4	3	5
hsa-miR-1225-5p	5989	7.06423	0.186757	-0.00146834	1	22	85	44	45.45	43.5	57.14	14	0	2	2	3	4	5	3	34	7	2	2
hsa-miR-1228-3p	3485	5.72022	0.101253	0.00323935	1	20	73	42	75	75.3	57.14	20	0	1	0	2	5	4	4	25	6	3	2
hsa-miR-1244	1880	2.64215	0.0170388	0.00259614	1	21	70	36	38.1	30	42.86	7	0	0	2	3	5	4	4	27	7	1	2
hsa-miR-1245a	1511	2.47254	0.0137153	0.00626575	3	22	93.7	47.6667	54.55	51.4	42.86	16	2	2.33333	2.33333	4.66667	12	6	4.33333	32.6667	5.33333	1.33333	3
hsa-miR-1246	1755	9.23753	0.0185494	0.00223189	1	19	73	43	42.11	43.8	28.57	11	1	1	1	1	4	6	4	23	4	3	2
hsa-miR-1247-5p	5381	2.64679	0.189425	-0.00792959	1	22	136	75	72.73	74.3	85.71	39	1	0	5	3	8	15	3	46	3	9	6
hsa-miR-1249	3333	4.14809	0.0981752	-0.0016531	1	22	66	37	63.64	65.2	71.43	16	0	1	1	3	8	5	3	22	4	2	3
hsa-miR-1250	950	2.54708	0.0439897	0.0167247	1	21	113	64	57.14	57.5	71.43	25	0	0	1	2	11	9	3	40	4	7	2
hsa-miR-1252	4298	2.56243	0.0329296	-0.000969326	1	22	65	32	22.73	26.2	42.86	5	2	0	2	3	7	3	4	27	9	0	2
hsa-miR-1255b-5p	2883	2.49547	0.0646421	-0.00943101	2	22	65	34.5	45.45	39.9	57.14	9	1	2	1	3	6.5	4	3.5	24.5	6.5	1.5	2.5
hsa-miR-1257	2869	2.48465	0.00690066	0.00977745	1	21	117	63	47.62	65	42.86	27	0	0	3	3	4	13	3	39	3	4	4
hsa-miR-125a-3p	3168	3.26741	0.12254	-0.0122707	1	22	86	46	59.09	59.3	57.14	19	0	0	2	5	4	8	3	30	4	2	3
hsa-miR-125a-5p	3926	6.3967	0.120367	-0.00347769	1	24	86	46	50	59.3	71.43	19	0	0	2	5	4	8	3	30	4	2	4
hsa-miR-125b-5p	3591	2.77961	0.0752564	0.0147118	2	22	88.5	45	50	51.4	71.43	15	0.5	1	1.5	6	4.5	7.5	3.5	30	4	1.5	4
hsa-miR-126-3p	240	9.04524	0.0113881	0.0013976	1	18	73	41	61.11	53.4	71.43	13	0	2	7	0	14	6	5	20	3	5	4
hsa-miR-126-5p	2665	3.2795	0.0382191	0.00164219	1	19	89	49	57.89	56.2	71.43	17	0	0	1	9	4	7	3	32	5	3	2
hsa-miR-1260a	3233	11.0664	0.0943713	0.000450263	1	19	82	42	42.11	42.7	28.57	9	0	1	1	7	5	8	3	27	3	1	4
hsa-miR-1260b	3011	10.7804	0.0893192	0.00141024	1	22	93	53	36.36	35.5	57.14	8	2	5	1	4	12	7	5	28	4	3	3
hsa-miR-1262	3890	2.83923	0.114069	0.00160559	1	22	85	44	45.45	52.9	71.43	16	0	2	2	3	4	7	3	32	5	3	3
hsa-miR-1264	2910	2.55752	0.028352	-0.00292692	1	22	86	44	45.45	39.5	42.86	12	0	3	1	5	6	3	5	35	12	0	0
hsa-miR-1267	2394	3.00651	0.0754283	-0.010965	1	21	78	41	47.62	44.9	42.86	14	0	0	2	1	10	3	5	31	10	1	1
hsa-miR-1268a	5343	7.11778	0.207602	0.00339234	1	18	52	28	83.33	67.3	85.71	11	0	2	0	6	3	4	2	19	5	1	3
hsa-miR-1272	2606	2.45702	0.00997628	-0.0082303	1	22	77	38	59.09	49.4	57.14	15	0	0	3	2	11	4	4	28	7	0	2
hsa-miR-1273d	1730	2.63746	0.00281025	0.00629828	1	22	97	55	59.09	52.6	71.43	18	2	0	1	3	5	8	3	33	4	3	2
hsa-miR-1275	3174	5.06015	0.160294	0.00319065	1	22	97	55	54.55	52.6	42.86	18	2	0	1	3	5	8	3	33	4	3	3
hsa-miR-1277-5p	1635	2.77366	0.0351656	0.00237678	1	24	78	40	12.5	25.6	0	6	1	0	0	5	6	5	4	29	6	0	2
hsa-miR-128	4231	4.39276	0.103589	-0.00762397	2	21	83	42.5	47.62	53	57.14	14	1	1	1.5	8	6	5.5	4	29.5	5.5	1	1.5
hsa-miR-1281	3219	5.41126	0.167349	-0.00858736	1	17	54	28	70.59	66.7	85.71	12	0	0	1	3	10	2	8	18	9	1	1
hsa-miR-1282	568	2.52545	0.0422139	-0.0329602	1	20	101	56	40	54.5	57.14	14	1	1	1	10	4	7	4	34	5	2	2
hsa-miR-1285-5p	4219	2.58295	0.144457	0.000378278	1	21	84	43	52.38	47.6	42.86	15	1	0	2	4	10	3	5	33	11	0	1
hsa-miR-1288	2864	3.37258	0.101783	0.0102586	1	21	75	39	57.14	53.3	71.43	13	1	0	3	5	5	6	4	26	4	1	2
hsa-miR-129-1-3p	4072	3.88329	0.00923741	0.00114854	1	19	78	43	42.11	39.7	28.57	9	0	0	2	8	4	6	2	31	5	4	1
hsa-miR-129-2-3p	2034	3.62677	0.0445142	0.00854482	1	24	87	47	58.33	51.7	85.71	16	1	2	1	6	3	8	3	29	4	4	3
hsa-miR-1290	2758	6.09821	0.026086	0.00109547	1	25	66	35	68	71.2	71.43	19	0	0	1	2	5	7	2	25	4	5	5
hsa-miR-1293	3715	2.48217	0.128484	-0.00590591	1	22	142	77	45.45	45.8	57.14	24	1	2	1	5	5	10	3	55	6	4	1
hsa-miR-1294	2850	2.5759	0.0704038	-0.00388182	1	21	79	40	57.14	51.9	71.43	14	0	0	3	4	9	5	4	29	6	0	3
hsa-miR-1295a	1439	2.55885	0.0745522	0.00223131	2	21	81	42	57.14	51	28.57	15	1.5	0	0.5	2.5	7	6	3.5	30	5.5	2	2.5
hsa-miR-1296	2993	2.72571	0.0977902	0.00824237	1	22	92	49	63.64	57.6	71.43	18	0	0	4	8	5	6	4	33	6	1	3
hsa-miR-1303	2249	2.51414	0.0355386	-0.00515952	1	22	86	44	50	41.9	28.57	14	1	1	1	4	10	5	4	32	6	0	3
hsa-miR-1304-5p	2444	2.47124	0.0603078	0.00491164	1	22	91	46	45.45	52.8	57.14	20	1	0	1	2	7	2	4	37	18	0	0
hsa-miR-1305	4863	5.81745	0.0581536	-0.00180352	1	22	86	44	36.36	36.1	28.57	10	0	2	1	4	5	4	4	31	8	1	3
hsa-miR-1306-5p	1696	2.48352	0.0526515	0.000182684	1	22	85	46	63.64	58.8	71.43	16	1	5	2	4	4	7	4	27	4	3	2
hsa-miR-130a-5p	3441	2.45434	0.0103734	0.00545245	1	22	89	45	45.45	50.6	28.57	14	1	0	2	10	4	7	3	33	5	1	4
hsa-miR-130b-3p	2072	9.80774	-0.00956023	0.00076116	1	22	82	42	45.45	57.3	42.86	15	0	1	4	5	4	6	3	31	5	1	3
hsa-miR-130b-5p	2943	2.56143	0.000538473	0.0107752	1	21	82	42	47.62	57.3	42.86	15	0	1	4	5	4	6	3	31	5	1	3
hsa-miR-132-3p	2523	2.51269	0.029617	-0.000387717	1	18	79	43	50	31.7	71.43	6	7	3	1	6	12	5	5	20	4	3	2
hsa-miR-132-5p	1850	2.57372	0.00190362	0.015878	1	19	71	40	52.63	33.8	42.86	6	3	3	0	2	12	6	4	21	4	4	3
hsa-miR-1321	3919	2.49961	0.159292	0.00203173	1	22	73	37	40.91	46.6	28.57	11	0	3	1	4	11	4	4	27	7	1	2
hsa-miR-1323	3710	2.45812	0.0375652	-0.00111914	1	24	96	53	41.67	57.3	57.14	15	0	2	1	2	5	7	5	29	4	4	4
hsa-miR-133a	1824	3.29944	0.0578683	-0.0406171	2	22	95	48	54.55	47.7	57.14	16.5	1.5	0.5	3	0.5	10	7.5	4	32	4.5	0.5	4
hsa-miR-133b	1714	2.95791	0.0495947	0.0512932	1	22	119	64	50	57.1	57.14	23	1	1	7	4	3	12	2	43	4	5	3
hsa-miR-134	3708	2.63271	0.106174	-0.00339501	1	22	73	38	59.09	60.3	57.14	14	0	2	0	4	5	6	3	26	4	2	4
hsa-miR-135a-3p	2047	2.64173	0.0903918	-0.00927229	1	22	90	45	59.09	52.2	42.86	15	1	1	1	8	13	5	4	33	7	1	2
hsa-miR-135a-5p	2196	2.64826	0.040535	0.0995664	2	23	95	48	30.43	42.1	42.86	12.5	3	0.5	1	7.5	9	6	3.5	35	6	2	1
hsa-miR-135b-5p	2199	5.70874	0.0407867	-0.0523788	1	23	97	54	34.78	52.6	42.86	14	0	1	0	8	6	4	4	36	9	3	1
hsa-miR-136-3p	1806	2.54929	0.0257425	0.0155236	1	22	82	41	40.91	45.1	42.86	14	0	1	0	4	9	4	4	31	8	1	1
hsa-miR-136-5p	2321	2.60362	0.0459916	-0.00421999	1	23	82	41	34.78	45.1	42.86	14	0	1	0	4	9	4	4	31	8	1	2
hsa-miR-140-3p	3281	6.20783	0.0333401	0.00423575	1	21	100	54	57.14	54	57.14	21	0	0	1	6	6	6	3	40	7	4	1
hsa-miR-140-5p	2054	4.93579	0.00734393	0.00131015	1	22	100	54	45.45	54	42.86	21	0	0	1	6	6	6	3	40	7	4	2
hsa-miR-141-3p	3507	2.69631	-0.0112394	0.000481399	1	22	95	50	40.91	55.8	42.86	20	0	2	0	3	7	8	3	35	4	5	2
hsa-miR-142-3p	2051	11.1758	-0.0021832	-0.00145453	1	23	87	44	34.78	44.8	42.86	13	0	4	2	2	4	6	3	33	6	1	3
hsa-miR-142-5p	2796	8.35395	0.0242495	0.000650576	1	21	87	44	33.33	44.8	14.29	13	0	4	2	2	4	6	3	33	6	1	2
hsa-miR-143-5p	3115	2.46927	0.0954025	-0.00810662	1	22	106	54	59.09	57.6	57.14	20	1	4	2	4	6	9	3	36	4	1	3
hsa-miR-144-3p	2702	8.92417	0.0442541	0.00215528	1	20	86	45	30	50	28.57	15	1	2	0	4	6	6	2	34	6	3	1
hsa-miR-144-5p	2282	3.26376	0.00174302	-0.00370939	1	22	86	45	31.82	50	28.57	15	1	2	0	4	6	6	2	34	6	3	3
hsa-miR-145-3p	2177	2.65349	0.0440992	0.00431925	1	22	88	44	40.91	47.7	42.86	16	2	0	1	2	13	7	4	30	4	1	3
hsa-miR-145-5p	3048	3.52749	0.0577389	-0.00455349	1	23	88	44	52.17	47.7	42.86	16	2	0	1	2	13	7	4	30	4	1	3
hsa-miR-146a-3p	3627	2.51887	0.0417512	0.00051502	1	22	99	53	40.91	45.5	42.86	16	0	0	1	4	7	7	3	37	5	4	3
hsa-miR-146b-5p	1938	8.31591	0.0234654	0.00206125	1	22	73	38	40.91	56.2	42.86	15	1	0	0	4	4	6	3	28	5	3	3
hsa-miR-1470	4944	3.34492	0.171931	-0.00217565	1	21	61	34	85.71	82	85.71	20	2	1	0	3	4	7	2	23	3	6	2
hsa-miR-147a	2078	2.53117	0.060364	-0.00823035	1	20	72	38	50	41.7	57.14	9	1	3	2	2	5	5	5	23	5	3	3
hsa-miR-148a-3p	3137	8.19127	0.00543411	0.0327645	1	22	68	36	40.91	45.6	57.14	12	1	0	1	2	7	5	3	27	5	4	2
hsa-miR-148b-3p	3140	4.81324	0.00529366	-0.0514622	1	22	99	54	40.91	43.4	57.14	13	2	2	1	5	5	8	3	32	4	3	3
hsa-miR-149-5p	4706	4.17836	0.153665	-0.00256954	1	23	89	46	60.87	71.9	71.43	24	0	1	0	5	4	10	2	34	3	3	5
hsa-miR-150-3p	3550	3.32407	0.0873469	0.00273756	1	22	84	44	68.18	66.7	42.86	24	0	0	1	2	4	7	2	34	5	4	1
hsa-miR-151a-3p	1761	4.369	0.0582607	-0.000936924	1	21	90	53	52.38	52.2	42.86	15	1	0	2	2	8	4	4	29	7	1	1
hsa-miR-151a-5p	1485	6.67712	0.0425528	-0.000489935	1	21	90	53	52.38	52.2	71.43	15	1	0	2	2	8	4	4	29	7	1	1
hsa-miR-153	2220	2.86928	0.00735808	0.00300841	2	22	88.5	45.5	36.36	45.2	42.86	13	0.5	2.5	1	6	6.5	5	3.5	35	7	2.5	2
hsa-miR-1539	1415	3.96128	0.0509701	0.0133406	1	21	50	28	71.43	70	85.71	12	1	1	0	3	4	5	3	18	4	2	4
hsa-miR-154-5p	1832	2.51388	0.0173019	-0.0126923	1	22	84	42	50	40.5	28.57	12	0	2	0	4	9	5	4	30	6	1	2
hsa-miR-155-5p	2038	2.52693	0.00162319	-0.00589802	1	23	65	34	39.13	40	28.57	9	0	0	0	3	4	4	2	28	7	3	2
hsa-miR-15a-5p	3933	8.17477	0.0833602	0.00209966	1	22	83	41	40.91	42.2	57.14	12	4	3	1	4	5	5	6	26	5	0	2
hsa-miR-15b-3p	1802	2.63098	0.0308706	0.00754366	1	22	98	50	36.36	36.7	28.57	11	2	2	1	4	7	8	4	34	4	2	4
hsa-miR-15b-5p	3999	9.68737	0.0768146	0.00471078	1	22	98	50	40.91	36.7	57.14	11	2	2	1	4	7	8	4	34	4	2	4
hsa-miR-16-2-3p	2269	2.65835	0.0707796	0.00718069	1	22	81	41	36.36	37	14.29	11	2	1	1	3	8	6	4	28	5	1	2
hsa-miR-16-5p	3224	9.91677	0.0861577	0.00218768	2	22	85	43	45.45	38.7	57.14	12	2	2	1	3.5	9	6.5	3.5	30.5	5	1	2.5
hsa-miR-17-3p	3853	8.8066	0.0593281	0.000678423	1	22	84	43	50	42.9	57.14	12	1	3	0	2	7	7	3	31	4	3	3
hsa-miR-17-5p	3051	10.9813	0.0274532	0.0153218	1	23	84	43	47.83	42.9	42.86	12	1	3	0	2	7	7	3	31	4	3	4
hsa-miR-181a-2-3p	3348	2.53579	0.0389017	0.000550485	1	22	110	68	54.55	50	57.14	16	2	4	0	3	11	5	4	33	7	2	2
hsa-miR-181a-3p	1520	2.53781	0.0351478	0.0130026	1	22	110	58	50	41.8	57.14	19	2	1	1	2	7	11	3	39	4	5	3
hsa-miR-181a-5p	3250	2.73464	0.0385	-0.0112402	2	23	110	63	47.83	45.9	28.57	17.5	2	2.5	0.5	2.5	9	8	3.5	36	5.5	3.5	4
hsa-miR-181b-5p	3736	2.47489	0.0706422	0.0196897	2	23	99.5	56	47.83	45.3	28.57	12.5	2	2.5	4.5	5.5	5.5	4.5	5	29	6.5	2.5	2
hsa-miR-181c-5p	3248	2.52548	0.0364631	0.0125075	1	22	110	57	45.45	54.6	28.57	18	1	3	4	5	11	8	5	33	4	5	3
hsa-miR-181d	3719	2.63431	0.0717592	-0.0211719	1	23	137	76	43.48	59.9	28.57	29	1	3	4	8	4	10	4	50	5	8	3
hsa-miR-182-5p	3290	2.6159	0.0465562	-0.00378284	1	18	53	26	66.67	64.2	71.43	10	0	0	2	4	9	4	5	15	4	0	4
hsa-miR-1825	3940	5.28184	0.140649	-0.00856695	1	24	110	59	41.67	57.3	42.86	22	2	4	0	3	14	8	4	36	4	5	4
hsa-miR-183-5p	2813	3.83797	0.0396741	0.00724017	1	22	110	63	40.91	49.1	57.14	17	1	4	2	2	6	8	3	38	5	6	2
hsa-miR-184	1732	2.47909	0.0762679	0.00814815	1	22	84	43	50	48.8	71.43	13	0	0	3	7	6	7	2	33	5	2	3
hsa-miR-185-5p	3621	8.60563	0.154519	0.00176456	1	22	82	42	50	63.4	57.14	18	1	0	0	7	6	6	3	31	5	2	4
hsa-miR-186-3p	4282	2.51536	0.0551334	-0.00326199	1	22	86	44	45.45	36.1	57.14	12	0	1	0	5	14	4	4	33	8	2	1
hsa-miR-186-5p	3636	5.20937	0.0347159	0.000986334	1	22	86	44	40.91	36.1	14.29	12	0	1	0	5	14	4	4	33	8	2	2
hsa-miR-188-5p	3929	3.67062	0.137474	-0.00491716	1	21	86	44	61.9	58.1	42.86	18	1	3	2	2	5	7	4	27	4	3	2
hsa-miR-18a-5p	1523	9.64511	0.0615503	0.00271262	1	23	71	36	43.48	45.1	57.14	11	1	1	1	4	5	8	3	23	3	2	5
hsa-miR-18b-3p	2196	3.22124	0.106181	-0.00849981	1	22	71	39	59.09	46.5	57.14	11	0	1	2	3	3	7	2	25	4	2	4
hsa-miR-18b-5p	1510	7.11483	0.0615314	-0.00578113	1	23	71	39	43.48	46.5	57.14	11	0	1	2	3	3	7	2	25	4	2	4
hsa-miR-190a	1681	2.62038	0.0154294	0.0157898	1	22	85	44	22.73	34.1	28.57	11	1	0	0	3	10	6	4	31	5	2	2
hsa-miR-190b	1707	2.57974	0.0267984	-0.0171372	1	21	79	41	28.57	34.2	28.57	8	1	2	0	5	6	5	3	32	6	2	2
hsa-miR-191-3p	2436	4.52895	0.134142	-0.00200995	1	21	80	42	71.43	58.8	57.14	14	0	4	2	6	12	6	5	25	4	3	3
hsa-miR-1911-3p	2564	2.61367	0.124141	-0.00875247	1	22	80	41	50	40	57.14	12	1	4	0	1	7	7	3	27	4	0	4
hsa-miR-1914-3p	5767	4.39457	0.206886	-0.000831407	1	22	80	41	72.73	71.3	71.43	21	0	1	2	3	11	7	4	27	4	2	3
hsa-miR-1914-5p	4827	2.81878	0.131001	0.00204022	1	20	80	44	90	78.8	85.71	23	0	1	2	7	4	7	2	30	4	4	3
hsa-miR-1915-3p	5603	6.74189	0.205542	-0.000107467	1	22	80	44	72.73	78.8	71.43	23	0	1	2	7	4	7	2	30	4	4	3
hsa-miR-1915-5p	3483	2.52456	0.128593	-0.00278515	1	23	92	47	52.17	59.8	42.86	20	0	1	3	3	4	8	3	34	4	2	3
hsa-miR-192-5p	1303	5.54066	-0.00407621	0.0080776	1	21	110	57	47.62	57.3	42.86	20	0	1	5	2	16	8	4	32	4	3	2
hsa-miR-193a-3p	2643	2.58047	0.0937129	-0.00483232	1	22	88	47	50	63.6	71.43	18	1	1	2	6	10	6	4	29	5	0	4
hsa-miR-193b-3p	2473	2.85963	0.087339	0.0162773	1	22	83	41	59.09	49.4	71.43	14	1	0	1	8	9	7	4	28	4	0	4
hsa-miR-194-5p	2098	2.95382	0.0370015	0.00671512	2	22	85	44.5	45.45	51.8	42.86	15.5	1	0.5	2	6	5	6.5	3	33	5.5	2.5	3
hsa-miR-195-5p	3554	3.29781	0.075124	-0.0128653	1	21	87	44	42.86	56.3	57.14	15	0	4	1	2	14	5	5	30	6	1	2
hsa-miR-196a-5p	1607	3.31246	0.0315918	-0.00228231	2	22	90	46.5	40.91	45.5	42.86	13.5	1	0.5	1.5	8	6	6.5	3.5	33	5	2	2.5
hsa-miR-196b-5p	1754	2.84874	0.0374232	-0.00779313	1	22	84	44	45.45	47.6	42.86	11	0	0	0	7	10	5	4	31	6	1	3
hsa-miR-197-5p	3370	4.64453	0.0523329	0.00237244	2	22	77	38	63.64	46.8	71.43	13	0	2	5	2	13	4	6	26	6	0	3
hsa-miR-1973	561	4.77783	0.0321997	0.0204473	1	23	75	38	69.57	62.7	57.14	18	0	0	5	5	4	6	3	29	5	1	4
hsa-miR-198	2991	2.51714	0.102907	-0.00287004	1	22	62	32	59.09	38.7	57.14	7	0	3	1	4	14	4	6	18	4	2	4
hsa-miR-199a-3p	2162	3.57584	0.0122011	-0.00985122	2	22	90.5	50	40.91	52.2	42.86	17	1.5	2	0	2.5	4.5	7.5	3.5	31	4	3.5	2
hsa-miR-199b-5p	2835	4.40075	0.0264633	0.00567922	1	23	110	59	43.48	52.7	57.14	21	2	1	1	5	4	9	3	37	4	4	4
hsa-miR-19a-3p	3061	11.6094	0.0135983	0	1	23	82	43	34.78	42.7	42.86	14	1	1	0	3	7	5	3	33	7	2	2
hsa-miR-19a-5p	2427	2.49599	0.023732	-0.0274796	1	22	82	43	36.36	42.7	42.86	14	1	1	0	3	7	5	3	33	7	2	0
hsa-miR-19b-1-5p	2412	3.21967	0.0143238	-0.00225792	1	23	87	46	47.83	43.7	42.86	15	0	0	0	6	13	5	4	34	7	4	1
hsa-miR-19b-2-5p	2327	2.51	0.0086141	0.0220339	1	22	96	51	36.36	34.4	42.86	11	0	1	0	7	4	5	4	39	8	3	1
hsa-miR-19b-3p	3061	12.7647	0.0135983	-0.00214542	2	23	91.5	48.5	39.13	39	42.86	13	0	0.5	0	6.5	8.5	5	4	36.5	7.5	3.5	2.5
hsa-miR-200a-3p	3049	2.63927	-0.00564504	-0.00250091	1	22	90	51	40.91	55.6	42.86	19	0	1	1	2	5	6	4	33	6	3	2
hsa-miR-200b-3p	2729	2.77879	0.0515673	-0.0168007	1	22	95	49	36.36	60	28.57	20	1	2	2	5	7	9	3	32	4	4	4
hsa-miR-200c-3p	2666	2.90766	0.041015	0.0219363	1	23	68	35	43.48	55.9	28.57	13	0	1	2	7	8	6	3	25	4	2	4
hsa-miR-202-3p	1836	2.88713	0.020137	0.0115707	1	20	110	57	50	58.2	42.86	22	0	2	2	6	6	7	3	43	6	4	1
hsa-miR-202-5p	3665	2.6489	-0.0129303	0.000593789	1	22	110	57	31.82	58.2	42.86	22	0	2	2	6	6	7	3	43	6	4	2
hsa-miR-204-5p	2962	2.55667	0.0738579	-0.00175657	1	22	110	63	45.45	48.2	42.86	16	2	4	0	4	15	7	4	33	5	3	3
hsa-miR-2052	2775	2.48888	0.0132596	0.0032513	1	21	110	61	42.86	48.2	28.57	16	0	1	4	5	13	5	6	36	7	2	2
hsa-miR-2053	2727	2.58489	0.0829998	0.00854221	1	22	110	61	54.55	48.2	42.86	16	0	1	4	5	13	5	6	36	7	2	2
hsa-miR-206	3368	2.46859	0.0613258	0.000826477	1	22	86	44	45.45	45.4	42.86	12	0	0	2	8	6	5	3	35	7	2	1
hsa-miR-208b	2003	2.56193	0.0123928	-0.0129537	1	22	77	39	31.82	42.9	42.86	8	1	1	1	6	7	4	4	29	7	0	3
hsa-miR-20a-3p	3752	5.33651	0.0172509	0.00176961	1	22	71	37	36.36	38	42.86	10	1	0	1	5	6	5	3	29	6	3	1
hsa-miR-20a-5p	3048	11.3712	0.027252	-0.0653053	1	23	71	37	39.13	38	42.86	10	1	0	1	5	6	5	3	29	6	3	2
hsa-miR-20b-5p	3049	9.14716	0.0271356	0.0690125	1	23	69	35	47.83	44.9	42.86	9	0	0	1	4	7	4	5	25	6	2	3
hsa-miR-21-3p	2054	5.34693	0.0149033	0.0034813	1	22	110	59	63.64	72.7	57.14	28	0	2	2	4	3	10	2	40	4	4	5
hsa-miR-21-5p	1611	12.127	0.0320747	-0.00041269	1	22	75	38	63.64	61.3	57.14	14	0	0	0	7	5	6	3	29	5	1	3
hsa-miR-210	587	7.15788	-0.000703744	0.00703052	1	21	91	45	47.62	40.7	42.86	11	0	2	4	4	5	5	4	34	7	0	2
hsa-miR-211-5p	3460	2.5571	0.0903141	-0.00531268	1	21	80	41	57.14	55	71.43	16	0	1	4	1	10	7	4	27	4	2	4
hsa-miR-2115-3p	2346	2.45719	0.0164388	0.00660688	1	21	80	40	61.9	52.5	57.14	16	1	1	5	1	9	6	3	29	5	0	3
hsa-miR-2116-3p	3637	3.86393	0.0830812	0.00807732	1	21	80	44	47.62	48.8	42.86	14	0	2	0	3	5	6	4	26	4	3	3
hsa-miR-212-5p	2402	3.12035	0.0290056	0.0188976	1	22	110	59	59.09	56.4	71.43	22	1	0	4	2	13	4	6	39	10	1	2
hsa-miR-215	2399	3.194	0.00367384	0.00349	1	22	72	37	36.36	48.6	28.57	13	0	0	1	7	5	6	2	28	5	3	4
hsa-miR-218-5p	2432	3.27843	0.0182097	0.00174807	2	21	110	58.5	38.1	50	42.86	17	2	3.5	0.5	6	6.5	8	4	37.5	4.5	2.5	2
hsa-miR-219-5p	1091	2.90451	0.00519589	-0.00693263	2	21	103.5	55	38.1	62.4	42.86	23.5	0.5	1	2.5	4.5	7	8.5	3.5	37.5	4.5	3	3.5
hsa-miR-22-3p	2741	9.18741	0.0666558	0.000668858	1	23	110	62	47.83	47.3	42.86	19	0	1	1	5	5	9	3	40	4	5	3
hsa-miR-22-5p	2239	2.58834	0.00903298	-0.0114201	1	22	110	62	36.36	47.3	71.43	19	0	1	1	5	5	9	3	40	4	5	3
hsa-miR-221-3p	2422	4.91415	-0.00426057	-0.00183029	1	21	110	59	52.38	50.9	42.86	20	0	1	2	4	11	6	5	38	6	2	2
hsa-miR-221-5p	3447	2.57064	0.128305	-0.00389555	1	22	110	59	50	50.9	42.86	20	0	1	2	4	11	6	5	38	6	2	1
hsa-miR-222-3p	2125	3.70522	0.00207078	0.0130218	1	22	110	60	40.91	53.6	42.86	20	0	0	4	3	9	7	5	38	5	3	2
hsa-miR-222-5p	2280	2.46534	0.016252	-0.00171832	1	22	110	60	40.91	53.6	28.57	20	0	0	4	3	9	7	5	38	5	3	3
hsa-miR-223-3p	2107	9.5821	0.0448318	-0.00133464	1	22	85	44	45.45	54.1	71.43	16	0	0	1	4	9	6	3	34	6	4	1
hsa-miR-223-5p	1690	2.9578	0.00862459	-0.0084338	1	23	81	41	43.48	44.4	28.57	13	2	0	0	5	5	7	3	31	4	2	3
hsa-miR-224-3p	3322	3.04764	0.0236817	-0.000342344	1	21	81	41	47.62	44.4	42.86	13	2	0	0	5	5	7	3	31	4	2	3
hsa-miR-224-5p	2931	8.05323	0.0245317	0.00328676	1	22	85	44	40.91	54.1	42.86	16	0	0	1	4	9	6	3	34	6	4	1
hsa-miR-2276	2616	2.46935	0.0294704	0.0131496	1	22	89	47	59.09	57.3	57.14	18	0	1	0	3	5	9	2	34	4	4	3
hsa-miR-2278	2745	2.49042	0.0978494	-0.00108907	1	22	96	51	59.09	58.3	57.14	20	0	3	1	7	4	9	3	36	4	4	3
hsa-miR-2355-3p	2677	2.5044	0.0686928	-0.00384938	1	22	87	46	40.91	41.4	42.86	12	0	2	2	4	9	7	3	32	5	3	2
hsa-miR-23a-3p	3394	9.22981	0.00806822	-0.00299149	1	21	73	37	47.62	57.5	28.57	15	0	1	3	4	10	6	3	27	4	1	3
hsa-miR-23a-5p	4791	2.69519	0.162186	-0.00506363	1	22	73	37	59.09	57.5	71.43	15	0	1	3	4	10	6	3	27	4	1	2
hsa-miR-23b-3p	3273	5.26609	0.0190415	0.00834578	1	21	97	52	47.62	50.5	28.57	18	1	1	1	5	14	9	3	35	4	6	2
hsa-miR-23c	3195	4.09125	0.0124367	-0.00825828	1	22	100	56	45.45	45	28.57	16	0	3	3	2	6	9	3	35	4	7	5
hsa-miR-24-3p	4086	8.61813	0.0942374	0.00217254	2	22	70.5	36.5	54.55	52.4	71.43	12.5	0.5	1	3	3	9	5	4	24.5	5	2.5	3
hsa-miR-25-3p	2653	9.50354	0.0329126	-0.000823588	1	22	84	43	50	63.1	42.86	19	1	1	2	5	7	9	3	28	3	2	4
hsa-miR-25-5p	1096	2.49602	0.0565441	-0.00166204	1	21	84	43	57.14	63.1	85.71	19	1	1	2	5	7	9	3	28	3	2	4
hsa-miR-26a-1-3p	1829	2.51544	0.0285892	-0.014586	1	22	77	39	45.45	55.8	28.57	14	0	2	1	5	7	5	3	30	6	1	2
hsa-miR-26a-2-3p	2582	2.54417	0.0050525	0.00416813	1	22	84	42	31.82	47.6	28.57	12	0	2	0	8	14	5	6	28	6	0	2
hsa-miR-26a-5p	2294	8.10631	0.0272488	0.00658509	2	22	80.5	40.5	40.91	51.7	28.57	13	0	2	0.5	6.5	10.5	5	4.5	29	6	0.5	2
hsa-miR-26b-3p	2372	2.519	0.0597576	-0.00255862	1	22	77	40	50	55.8	42.86	15	0	2	0	4	6	6	3	30	5	3	2
hsa-miR-26b-5p	2615	6.97942	-0.00122778	-0.0026134	1	21	77	40	33.33	55.8	28.57	15	0	2	0	4	6	6	3	30	5	3	2
hsa-miR-27a-3p	3431	8.57227	0.0576538	0.00122551	1	21	78	40	52.38	60.3	42.86	16	1	0	5	6	8	8	3	28	4	2	2
hsa-miR-27b-3p	3379	5.01577	0.0509907	-0.00436425	1	21	97	53	47.62	47.4	42.86	17	0	2	1	6	3	5	4	37	7	4	1
hsa-miR-28-5p	2452	2.54539	0.0702582	0.00314488	1	22	86	45	45.45	52.3	57.14	16	0	1	0	4	6	5	3	35	7	1	2
hsa-miR-2861	5397	5.02833	0.206648	-0.00361067	1	19	90	47	89.47	76.7	85.71	25	0	3	3	4	8	8	3	30	4	3	4
hsa-miR-296-3p	4165	2.75635	0.148204	-0.00244958	1	22	80	40	68.18	60	57.14	17	0	0	4	6	9	6	4	29	5	1	3
hsa-miR-296-5p	3829	3.72369	0.176379	0.00103775	1	21	80	40	66.67	60	100	17	0	0	4	6	9	6	4	29	5	1	3
hsa-miR-297	1656	2.60975	-0.00342695	-0.0114152	1	21	66	34	42.86	27.3	28.57	6	0	0	0	6	4	4	2	28	7	2	1
hsa-miR-299-3p	1876	2.48224	0.0670707	-0.00688925	1	22	63	31	45.45	38.1	57.14	10	0	0	1	2	7	2	4	27	14	0	1
hsa-miR-299-5p	3306	2.78157	0.010839	-0.00401806	1	22	63	31	45.45	38.1	42.86	10	0	0	1	2	7	2	4	27	14	0	0
hsa-miR-29a-3p	2677	7.34272	0.0277312	0.0242795	1	22	64	32	40.91	32.8	57.14	7	2	0	0	4	11	3	6	23	8	1	1
hsa-miR-29a-5p	2884	2.57286	0.0179469	-0.0140913	1	22	64	32	36.36	32.8	28.57	7	2	0	0	4	11	3	6	23	8	1	2
hsa-miR-29b-1-5p	2924	2.82202	0.0497468	-0.00484635	1	24	81	42	41.67	39.5	42.86	10	1	1	0	7	13	4	4	31	8	2	2
hsa-miR-29b-3p	2856	7.67984	0.0354382	0.00534711	2	23	81	42	34.78	39.5	57.14	10	0.5	0.5	0	6.5	13.5	4.5	4	31	7	2.5	2
hsa-miR-29c-3p	2670	7.85877	0.0283696	-0.0249771	1	22	88	47	36.36	44.3	57.14	12	1	0	0	7	5	5	4	34	7	3	2
hsa-miR-29c-5p	1431	2.61052	0.0189574	0.0028297	1	22	88	47	50	44.3	57.14	12	1	0	0	7	5	5	4	34	7	3	1
hsa-miR-301a-5p	3137	5.02952	0.0271666	0	1	22	86	47	40.91	40.7	57.14	13	2	1	3	2	3	6	3	31	5	2	3
hsa-miR-301b	3137	5.18224	0.0271666	-0.00315842	1	23	78	43	39.13	52.6	42.86	13	0	2	2	3	5	6	3	27	4	3	3
hsa-miR-302a-3p	3225	2.51367	0.0248914	0.01697	1	23	69	34	39.13	40.6	42.86	10	2	1	1	5	9	4	4	27	7	0	3
hsa-miR-302a-5p	2772	2.53912	0.0480472	0.00544563	1	23	69	34	39.13	40.6	28.57	10	2	1	1	5	9	4	4	27	7	0	2
hsa-miR-302b-3p	3585	2.48052	0.0185622	-3.2265e-05	1	23	73	38	34.78	38.4	42.86	10	1	2	0	3	11	5	5	23	5	1	4
hsa-miR-302c-3p	3069	2.52288	0.0285652	0.00885703	1	23	68	34	43.48	45.6	42.86	10	0	1	1	7	5	5	4	25	5	1	3
hsa-miR-3065-3p	2964	2.61243	0.0718464	0.000422414	1	23	79	43	47.83	50.6	71.43	15	1	0	2	2	4	7	3	30	4	2	3
hsa-miR-3065-5p	2980	2.46631	0.0232643	0.00437256	1	23	79	43	39.13	50.6	28.57	15	1	0	2	2	4	7	3	30	4	2	3
hsa-miR-30a-3p	3103	2.47903	0.0176941	0.014531	1	22	71	39	50	53.5	28.57	14	0	1	2	4	4	4	3	29	7	2	1
hsa-miR-30b-3p	5439	2.73787	0.0893018	-0.0013473	1	22	88	46	50	43.2	71.43	14	3	1	1	5	12	5	5	31	6	3	2
hsa-miR-30b-5p	2292	7.46957	0.0087821	0.00408146	1	22	88	46	40.91	43.2	28.57	14	3	1	1	5	12	5	5	31	6	3	3
hsa-miR-30c-1-3p	4508	2.65815	0.116045	-0.0396361	1	22	89	48	54.55	50.6	57.14	17	2	1	0	5	4	7	4	31	4	3	4
hsa-miR-30c-2-3p	4239	2.57034	0.100824	0.0411865	1	22	72	37	50	41.7	57.14	10	2	3	0	1	14	4	7	22	6	1	3
hsa-miR-30c-5p	2637	6.89546	0.0113893	-0.00313541	2	23	80.5	42.5	43.48	46.1	28.57	13.5	2	2	0	3	9	5.5	5.5	26.5	5	2	3
hsa-miR-30d-3p	3028	2.6106	0.0139525	-0.00442544	1	22	70	37	45.45	45.7	28.57	11	1	1	3	3	6	4	4	24	6	2	2
hsa-miR-30d-5p	3267	7.16823	0.0131886	0.0251459	1	22	70	37	50	45.7	28.57	11	1	1	3	3	6	4	4	24	6	2	2
hsa-miR-30e-3p	3903	3.60191	0.0223385	-0.00826783	1	22	92	48	45.45	51.1	28.57	18	1	3	1	5	4	6	3	35	6	2	1
hsa-miR-30e-5p	3174	7.99375	0.013168	-0.0257522	1	22	92	48	40.91	51.1	28.57	18	1	3	1	5	4	6	3	35	6	2	1
hsa-miR-31-3p	1219	2.45974	0.0110859	0.00735688	1	20	68	37	35	41.2	42.86	9	0	0	1	6	4	5	3	27	5	2	1
hsa-miR-3115	1267	2.70605	0.0346495	-0.00497356	1	21	78	39	42.86	46.2	42.86	12	1	2	2	3	9	7	3	29	4	1	4
hsa-miR-3118	3982	2.48796	0.0371481	-0.00403838	1	21	81	40	52.38	54.3	42.86	16	1	1	2	4	11	5	4	30	6	0	3
hsa-miR-3119	2858	2.45633	0.0314977	0.00727641	1	22	77	39	36.36	35.1	14.29	10	0	2	0	1	5	3	5	31	10	1	0
hsa-miR-3125	3636	3.91384	0.139793	-0.00495799	1	22	74	37	54.55	40.5	71.43	11	2	3	1	1	12	6	4	26	4	0	4
hsa-miR-3127-5p	3394	3.61868	0.118897	-0.00765407	1	22	76	39	40.91	43.4	42.86	13	1	1	0	4	4	2	4	31	16	1	0
hsa-miR-3129-5p	2163	2.832	0.0113229	0.014993	2	21	75	37	66.67	54.7	57.14	19	0	1	0	0	7	1	7	34	34	0	0
hsa-miR-3130-5p	2322	2.62067	0.073499	-0.00755227	1	24	75	41	54.17	61.3	57.14	19	0	0	2	3	4	6	3	29	5	4	4
hsa-miR-3132	2662	4.06062	0.0970204	0.00135862	1	23	74	37	26.09	33.8	42.86	9	1	2	1	3	8	3	4	30	10	0	1
hsa-miR-3133	4029	2.50537	0.0172598	0.000578499	1	22	77	41	59.09	55.8	71.43	15	1	0	3	7	7	6	3	30	5	4	3
hsa-miR-3134	2957	2.55653	-0.000625866	-0.0157633	1	23	78	42	43.48	38.5	42.86	12	1	1	1	2	4	4	4	32	8	1	2
hsa-miR-3136-5p	2313	2.52429	0.0392442	0.00646468	1	24	82	43	54.17	67.1	57.14	23	0	1	3	2	4	6	2	34	6	3	4
hsa-miR-3137	3054	2.55675	0.0755018	-0.000307402	1	23	76	38	47.83	46.1	57.14	11	2	4	1	6	12	4	7	24	6	0	1
hsa-miR-3138	4196	2.5626	0.187448	-0.00544329	1	22	71	36	40.91	50.7	57.14	13	1	3	1	2	8	5	4	26	5	1	4
hsa-miR-3140-3p	3266	2.51133	0.0194706	0.00175944	1	19	61	32	73.68	68.9	85.71	15	2	1	0	4	5	4	2	21	5	1	4
hsa-miR-3141	4913	2.94293	0.22245	-0.00863332	1	22	82	43	45.45	45.1	57.14	14	0	2	0	2	4	4	4	32	8	2	2
hsa-miR-3144-5p	4033	2.47895	0.0515007	0.00231052	1	24	82	42	29.17	31.7	14.29	10	0	0	1	2	5	4	3	35	9	1	2
hsa-miR-3145-3p	2585	2.57003	0.0447221	-0.00527134	1	22	79	41	40.91	38	42.86	13	0	0	1	2	5	4	3	34	8	2	2
hsa-miR-3147	4184	2.72865	0.160598	-0.00801512	1	22	77	38	40.91	36.4	28.57	11	1	0	2	3	7	3	4	33	11	0	0
hsa-miR-3148	4467	2.50472	-0.00725765	-0.00200434	1	23	83	42	30.43	32.5	28.57	9	0	0	2	5	8	3	6	33	11	1	2
hsa-miR-3149	3039	2.80763	0.00122955	0.00469366	1	22	80	40	63.64	62.5	71.43	21	0	0	2	2	5	4	2	35	9	1	1
hsa-miR-3152-3p	1345	2.45496	-0.000795724	0.0127058	1	23	82	41	52.17	40.2	57.14	12	1	1	2	4	6	4	4	34	8	0	3
hsa-miR-3154	3365	2.52728	0.138362	-0.00395089	1	21	82	42	61.9	65.9	71.43	22	0	1	1	2	4	3	3	36	12	1	1
hsa-miR-3156-5p	3354	3.42525	0.101322	-0.00294859	1	22	85	44	54.55	56.5	57.14	17	0	0	3	6	4	6	3	33	6	1	3
hsa-miR-3162-5p	4882	8.16903	0.196907	-0.00533796	1	23	82	41	56.52	48.8	57.14	16	0	1	5	1	6	5	4	32	6	0	3
hsa-miR-3167	2791	2.4931	0.0519702	-0.00452835	1	22	85	45	36.36	43.5	42.86	16	0	0	1	3	4	4	2	38	10	3	0
hsa-miR-3171	2880	2.57433	0.0702242	0.00478502	1	24	74	38	29.17	20.3	28.57	4	0	1	0	4	4	3	4	31	10	1	2
hsa-miR-3174	1565	2.61982	0.055974	-0.00611389	1	23	87	48	47.83	46	42.86	14	0	1	1	5	4	7	3	33	5	5	2
hsa-miR-3180-5p	5755	3.55985	0.105323	-0.00372129	3	25	92	52.6667	72	76.1	42.86	26.7	0	0.333333	2	2.66667	4	5.66667	4	32	6	1.66667	2
hsa-miR-3186-3p	496	2.52975	0.000561832	0.0319402	1	21	85	44	57.14	56.5	85.71	16	0	0	3	4	3	7	2	33	5	2	3
hsa-miR-3188	3948	2.5727	0.164196	-0.00930157	1	23	85	45	60.87	70.6	57.14	21	0	0	1	8	8	6	3	32	5	4	2
hsa-miR-3189-3p	4433	2.52143	0.186011	-0.00725738	1	21	73	39	61.9	60.3	71.43	17	0	0	1	5	5	6	4	26	4	3	2
hsa-miR-3192	4148	2.45617	0.146676	-0.00404493	1	23	77	40	52.17	48.1	71.43	13	0	1	1	5	4	6	4	28	5	2	4
hsa-miR-3194-5p	3037	2.51727	0.13664	-0.00480168	1	21	73	36	76.19	69.9	85.71	16	0	1	1	3	5	5	4	26	5	0	3
hsa-miR-3195	2610	6.2677	0.149394	-0.00325251	1	17	84	48	88.24	92.9	100	26	0	0	1	1	3	7	3	28	4	2	4
hsa-miR-3196	2843	5.7229	0.140728	-0.0011485	1	18	64	32	88.89	75	100	16	1	0	0	5	11	4	5	22	6	1	3
hsa-miR-3198	4011	6.54687	0.123372	-0.00165707	2	22	80	41	59.09	55.6	57.14	17.5	1	2	0.5	3	4	6.5	2	32.5	5.5	2	3
hsa-miR-32-3p	3248	2.76476	0.0741217	0.00163029	1	22	85	46	59.09	56.5	57.14	18	2	0	2	5	6	9	3	31	3	5	3
hsa-miR-32-5p	1942	4.14016	0.0178232	0.00598228	1	22	85	46	50	56.5	42.86	18	2	0	2	5	6	9	3	31	3	5	3
hsa-miR-3202	3667	2.58901	0.168195	-0.00449153	2	22	108.5	65.5	50	36.2	42.86	10.5	2	3	1.5	3.5	5	4	4.5	21.5	5.5	2	2
hsa-miR-320a	3476	6.3776	0.0449497	0.00671326	2	20	69	35.5	50	45	42.86	10	2.5	2	2	6	7	3.5	6	22.5	6.5	0.5	2.5
hsa-miR-320b	3180	7.82994	0.0259035	0.00100817	2	19	48	25	47.37	47.9	42.86	8	0	1	1.5	3.5	4	3.5	2.5	18	5	0	3
hsa-miR-320c	4513	6.45958	0.113419	-0.00058411	1	18	53	27	50	54.7	57.14	11	0	0	1	3	3	4	2	21	5	0	2
hsa-miR-320d	3495	7.69083	0.0489102	-0.00586882	1	21	86	45	52.38	50	28.57	15	0	1	1	4	8	7	4	27	4	1	4
hsa-miR-320e	3058	7.0306	0.0836247	-0.00141006	1	22	86	45	72.73	50	71.43	15	0	1	1	4	8	7	4	27	4	1	4
hsa-miR-323b-5p	1986	2.48473	0.022579	-0.000561858	1	20	83	43	70	61.5	85.71	18	1	2	1	3	10	8	3	28	4	1	5
hsa-miR-324-3p	3362	7.86313	0.145872	0.000943227	1	23	83	43	60.87	61.5	71.43	18	1	2	1	3	10	8	3	28	4	1	6
hsa-miR-324-5p	2300	3.8582	0.0598383	-0.00129397	1	23	98	54	47.83	42.9	42.86	9	0	2	3	7	8	7	4	30	4	0	6
hsa-miR-325	1713	2.48266	0.00998577	-0.00980812	1	22	70	36	31.82	38.6	42.86	9	0	0	1	7	4	5	3	28	6	2	2
hsa-miR-326	4913	2.58739	0.198003	-0.00997539	1	20	95	50	70	64.2	71.43	22	0	0	1	6	5	6	4	34	6	4	2
hsa-miR-328	4379	3.4622	0.160252	-0.000288397	1	22	75	40	68.18	68	71.43	19	1	1	3	7	4	6	3	26	4	3	2
hsa-miR-330-5p	4210	2.46963	0.184606	-0.00510967	1	22	94	51	59.09	60.6	71.43	23	1	1	3	0	13	8	3	32	4	5	2
hsa-miR-331-3p	3509	6.96837	0.15298	-0.000699004	1	21	94	52	61.9	51.1	85.71	15	1	1	3	4	13	5	4	29	6	1	2
hsa-miR-335-3p	4476	2.6614	0.0301463	-0.00237268	1	22	94	51	36.36	38.3	14.29	13	0	1	3	3	6	6	3	33	6	1	2
hsa-miR-337-3p	3238	2.49226	0.000145733	0.00335098	1	22	93	52	40.91	48.4	28.57	15	1	1	2	5	6	7	2	32	5	3	4
hsa-miR-33a-5p	1770	3.36969	0.0241786	0.00262283	1	21	69	36	42.86	47.8	42.86	13	0	0	1	3	5	4	4	27	7	1	2
hsa-miR-33b-3p	1570	5.97667	0.0376302	0.0100663	1	22	96	53	72.73	72.9	57.14	25	0	0	1	5	5	8	2	36	4	4	2
hsa-miR-33b-5p	1869	2.53165	0.0245073	-0.00444197	1	20	96	53	50	72.9	42.86	25	0	0	1	5	5	8	2	36	4	4	1
hsa-miR-340-3p	2118	2.78157	0.00299663	-0.00108239	1	22	95	49	40.91	39	71.43	11	0	1	1	7	7	6	4	33	6	2	3
hsa-miR-340-5p	3640	4.05665	0.0453379	-0.00323262	1	22	95	49	27.27	39	14.29	11	0	1	1	7	7	6	4	33	6	2	3
hsa-miR-342-3p	2781	5.40275	0.0639899	0.00034172	1	23	99	54	52.17	49.5	57.14	18	3	2	0	4	4	6	4	33	6	4	3
hsa-miR-342-5p	2905	2.4689	0.154532	-0.0073881	1	21	99	54	47.62	49.5	85.71	18	3	2	0	4	4	6	4	33	6	4	3
hsa-miR-34a-5p	2843	2.70108	0.112395	-0.00519123	1	22	110	59	50	50.9	71.43	19	2	2	0	10	4	9	3	40	4	6	2
hsa-miR-34b-5p	2263	2.78157	0.0762776	-0.00325083	1	23	84	43	43.48	46.4	57.14	14	1	1	2	3	5	6	4	30	5	3	3
hsa-miR-34c-5p	2643	2.57071	0.106212	-0.000772022	1	23	77	39	47.83	40.3	71.43	11	2	3	1	2	4	7	2	30	4	1	5
hsa-miR-3605-5p	2159	2.66455	0.0855192	0.00631422	1	23	100	53	52.17	55	57.14	13	1	2	6	9	17	5	8	24	5	1	4
hsa-miR-3607-3p	2872	2.56158	0.0331415	0.00172711	1	20	79	43	40	38	28.57	9	3	2	1	2	4	6	4	22	4	3	2
hsa-miR-3609	2858	2.52541	0.0224176	-0.00110174	1	24	80	43	41.67	38.8	28.57	8	1	2	0	5	3	5	4	28	6	2	3
hsa-miR-361-3p	3886	3.0385	0.11427	0.00157434	1	20	73	41	65	61.6	42.86	15	0	4	1	5	5	6	3	24	4	4	1
hsa-miR-361-5p	2913	4.37942	0.0680258	-0.00063272	1	21	83	42	23.81	26.5	42.86	8	3	1	1	3	13	4	5	32	8	1	0
hsa-miR-3611	3493	2.4727	0.0162366	0.00145362	1	24	87	43	37.5	35.6	14.29	9	0	1	1	3	9	6	4	29	5	0	2
hsa-miR-3613-3p	5490	4.33875	0.00911255	-0.00269287	1	23	72	37	47.83	41.7	85.71	13	2	0	1	1	10	5	4	25	5	1	4
hsa-miR-3613-5p	3516	2.66989	0.0250117	0.0126232	1	23	86	43	39.13	50	57.14	14	0	0	1	9	10	4	5	24	6	0	3
hsa-miR-3614-3p	2486	2.53492	0.0375431	0.0106122	1	23	86	43	60.87	50	57.14	14	0	0	1	9	10	4	5	24	6	0	2
hsa-miR-3614-5p	2341	3.97446	0.0732563	-0.00932785	1	21	87	44	71.43	73.6	71.43	22	0	2	0	7	4	10	2	31	3	1	3
hsa-miR-362-3p	3096	2.99835	0.0382305	0.0102894	1	22	79	40	68.18	70.9	71.43	17	2	4	0	1	39	4	12	15	4	2	4
hsa-miR-362-5p	2624	3.37781	0.0420482	0.00390845	1	20	85	51	80	72.9	85.71	19	0	2	1	5	6	6	4	26	4	4	2
hsa-miR-3622a-3p	3056	2.4967	0.0689825	0.00402251	1	21	95	50	66.67	57.9	57.14	21	0	1	0	2	4	3	3	38	13	1	1
hsa-miR-3622a-5p	2277	2.4558	0.0902313	-0.00642256	1	20	95	50	60	57.9	71.43	21	0	1	0	2	4	3	3	38	13	1	1
hsa-miR-3646	3942	3.15637	0.0479816	0.000202311	1	22	84	43	45.45	38.1	14.29	13	1	0	1	5	5	4	4	33	8	1	1
hsa-miR-3648	3883	2.70715	0.141532	0.00545742	1	21	180	96	80.95	83.9	100	63	0	3	0	10	4	14	2	73	5	9	3
hsa-miR-3650	2808	2.5125	0.0671293	-0.00058992	1	19	60	31	52.63	55	57.14	11	0	0	1	6	5	5	3	23	5	3	1
hsa-miR-3651	1923	7.23766	0.0156336	-0.00223411	1	24	90	51	58.33	53.3	57.14	15	0	2	1	5	7	8	4	29	4	4	3
hsa-miR-3652	4048	2.74999	0.142117	0.00291985	1	18	131	72	66.67	70.2	71.43	29	0	5	0	9	4	14	3	45	3	9	4
hsa-miR-3653	3729	3.14328	0.0250123	0.00722794	1	18	110	61	38.89	56.4	28.57	22	1	4	2	1	12	7	6	34	5	4	3
hsa-miR-3654	2370	2.49041	0.0475137	0.00461291	1	19	56	29	52.63	48.2	57.14	8	1	1	3	2	4	6	3	17	3	1	5
hsa-miR-3656	4559	4.83911	0.184539	-0.00108374	1	17	69	37	88.24	76.8	85.71	15	0	3	0	7	7	5	5	23	5	1	4
hsa-miR-3657	2087	2.47822	0.0719103	0.00421622	1	21	117	60	38.1	29.9	71.43	14	2	1	0	5	5	5	3	52	10	3	1
hsa-miR-3659	1784	3.83931	0.0384741	0.00705789	1	21	99	50	52.38	47.5	42.86	17	1	1	1	8	6	5	3	41	8	1	2
hsa-miR-365a-3p	2342	3.88687	0.0175317	0.00494781	1	22	87	47	31.82	44.8	57.14	13	0	1	3	5	9	5	4	31	6	3	2
hsa-miR-3660	2970	2.52176	0.0312023	0.00342302	1	21	100	50	42.86	38	57.14	11	0	6	2	5	5	6	3	37	6	1	1
hsa-miR-3662	4478	2.59254	0.0576123	0.00319467	1	24	95	59	37.5	37.9	14.29	8	0	0	4	4	8	7	4	29	4	3	5
hsa-miR-3663-3p	2407	3.21748	0.065357	0.00686334	1	23	97	53	73.91	69.1	71.43	26	1	1	1	6	4	6	2	40	7	3	2
hsa-miR-3665	3505	7.06203	0.120818	0.00247588	1	18	105	58	83.33	77.1	71.43	31	0	0	0	5	5	11	2	40	4	8	1
hsa-miR-3667-5p	3379	2.63704	0.139211	-0.00386157	1	22	74	37	45.45	50	57.14	14	0	0	1	1	8	3	5	29	10	0	2
hsa-miR-3668	3072	2.56189	0.0413931	-0.0154289	1	21	75	38	23.81	21.3	28.57	5	1	0	1	4	6	3	3	33	11	1	0
hsa-miR-3669	1087	2.47677	-7.61841e-05	0.00614816	1	23	81	40	30.43	19.8	42.86	4	5	0	0	1	5	7	2	32	5	0	6
hsa-miR-367-5p	1800	2.71459	0.0513459	-0.0129559	1	22	88	46	36.36	27.3	14.29	6	2	1	2	5	5	6	5	26	4	2	3
hsa-miR-3672	3044	2.51206	-0.00356554	0.0127519	1	22	68	34	36.36	35.3	42.86	8	1	1	2	5	12	3	6	25	8	0	2
hsa-miR-3673	3290	2.56468	0.0180098	0.000193315	1	22	68	35	40.91	36.8	28.57	8	1	0	0	4	3	7	3	24	3	1	5
hsa-miR-3674	1600	2.45563	0.00199543	-0.0168248	1	22	73	39	50	41.1	28.57	10	0	2	0	2	5	6	3	27	4	4	3
hsa-miR-3675-3p	2563	3.15392	0.033397	0.00443417	1	23	73	39	43.48	41.1	71.43	10	0	2	0	2	5	6	3	27	4	4	3
hsa-miR-3676-5p	736	4.17865	0.0451033	-0.0134162	1	15	85	46	53.33	54.1	57.14	16	0	0	1	2	7	8	3	30	4	5	1
hsa-miR-3679-3p	3466	3.81153	0.0370423	0.00462483	1	22	68	35	50	52.9	71.43	12	0	2	1	4	11	3	6	25	8	2	2
hsa-miR-3679-5p	4439	4.94874	0.156751	0.00368131	1	23	68	35	56.52	52.9	42.86	12	0	2	1	4	11	3	6	25	8	2	2
hsa-miR-3682-3p	2537	2.51791	0.078485	-0.0097144	1	21	84	42	47.62	29.8	28.57	8	0	3	1	5	4	3	3	38	13	0	0
hsa-miR-3689a-3p	4160	2.63838	0.149764	0.00388543	1	22	78	39	54.55	56.4	71.43	11	0	0	1	16	6	7	4	26	4	0	4
hsa-miR-3689b-3p	3844	2.63549	0.13918	-0.00121218	1	22	148	77	50	58.8	71.43	23	0	0	2	28	4	14	4	49	4	3	4
hsa-miR-369-3p	2808	2.56033	0.0568374	-0.0039338	1	23	75	38	56.52	53.3	71.43	16	1	1	4	0	9	6	4	25	4	2	4
hsa-miR-369-5p	781	2.45716	0.00804915	-0.00778012	1	23	90	45	52.17	57.8	57.14	20	0	1	2	4	6	6	3	36	6	0	4
hsa-miR-3691-5p	2690	2.52384	0.0875696	-0.00409053	1	24	69	36	58.33	50.7	71.43	14	2	3	1	1	4	6	4	24	4	3	4
hsa-miR-3714	4104	2.89431	0.116479	-0.000135621	1	22	65	34	63.64	66.2	57.14	15	1	1	3	1	6	5	3	20	4	1	3
hsa-miR-371a-3p	1331	2.52421	0.032281	-0.0015308	1	23	67	34	47.83	52.2	71.43	12	0	0	0	5	4	4	3	28	7	1	2
hsa-miR-371a-5p	3585	3.08474	0.0103373	0.010772	1	20	67	34	55	52.2	42.86	12	0	0	0	5	4	4	3	28	7	1	2
hsa-miR-373-3p	3614	2.49441	0.0817008	-0.00839365	1	23	69	35	47.83	50.7	42.86	11	0	0	0	8	14	3	6	26	9	1	2
hsa-miR-374a-3p	2848	2.60732	0.040507	-0.00310088	1	22	72	36	22.73	31.9	28.57	8	0	0	1	4	4	4	2	31	8	0	2
hsa-miR-374a-5p	2895	5.98882	0.0572062	-0.014672	1	22	72	36	27.27	31.9	0	8	0	0	1	4	4	4	2	31	8	0	1
hsa-miR-374b-3p	2467	2.6623	0.0369411	-0.00444601	1	22	72	37	31.82	41.7	42.86	11	1	0	1	4	4	4	4	28	7	0	2
hsa-miR-374b-5p	2547	4.35001	0.0729998	0.025522	1	22	72	37	31.82	41.7	0	11	1	0	1	4	4	4	4	28	7	0	1
hsa-miR-377-3p	3703	2.46394	0.00923786	-0.00850735	1	22	69	36	36.36	39.1	42.86	10	0	0	1	6	9	5	3	26	5	3	2
hsa-miR-378a-5p	4165	2.78157	0.0746338	0.00759414	1	22	66	34	59.09	53	57.14	13	0	1	3	2	8	4	4	25	6	1	2
hsa-miR-378b	2158	2.86857	0.0633386	-0.0019431	1	19	57	28	52.63	50.9	57.14	10	3	1	0	3	7	4	4	21	5	0	2
hsa-miR-378c	3411	2.49346	0.0855596	-0.00121139	1	25	81	45	52	54.3	57.14	14	0	2	2	7	6	5	5	28	6	3	3
hsa-miR-380-3p	2436	2.60325	0.051417	-0.00704699	1	22	61	31	31.82	41	14.29	8	1	1	0	3	4	4	4	23	6	1	2
hsa-miR-382-5p	1940	2.47785	0.0090612	0.00146468	1	22	76	39	50	38.2	28.57	11	1	1	0	4	9	5	4	29	6	3	2
hsa-miR-383	1535	2.55119	0.0314141	-0.0026075	1	22	73	39	45.45	49.3	42.86	13	1	2	2	5	8	6	4	26	4	3	3
hsa-miR-384	2624	2.49548	0.0145987	-0.0120227	1	20	88	48	25	27.3	42.86	9	1	1	2	1	9	7	4	28	4	3	3
hsa-miR-3907	2127	4.12801	0.0941501	-0.00116711	1	22	151	85	63.64	66.2	71.43	38	0	0	2	8	7	13	3	56	4	10	3
hsa-miR-3908	2603	2.66864	0.0116967	0.00191054	1	22	126	68	40.91	31.8	42.86	13	0	1	1	7	4	10	3	49	5	6	4
hsa-miR-3911	3027	3.01412	0.106043	0.00793458	1	22	109	58	59.09	55.1	57.14	22	1	1	2	5	4	10	3	38	4	5	3
hsa-miR-3913-5p	2977	2.46879	0.0398854	0.00555903	2	22	101	50.5	40.91	33.2	57.14	15	0	0	1.5	2	4	1.5	3.5	47	35.5	0	0
hsa-miR-3915	3316	2.49597	0.0623905	-0.0110451	1	22	97	49	31.82	36.1	42.86	13	0	1	1	4	4	5	3	40	8	0	1
hsa-miR-3920	2589	2.62407	0.0248483	-0.00800907	1	22	86	43	31.82	43	28.57	15	0	3	1	3	6	3	3	38	13	0	1
hsa-miR-3922-3p	4083	2.58583	0.123284	0.00522177	1	22	84	42	45.45	56	71.43	20	1	3	0	2	4	2	6	36	18	0	0
hsa-miR-3923	1366	2.65595	0.022159	0.00300198	1	22	83	43	36.36	37.4	28.57	13	1	0	0	5	4	2	4	38	19	1	1
hsa-miR-3924	2096	2.64566	0.0486201	0.00641985	1	22	81	40	31.82	25.9	14.29	6	0	2	1	5	5	5	3	33	7	0	2
hsa-miR-3935	1129	2.51767	-0.00206108	0.00221255	1	22	104	55	54.55	46.2	28.57	14	2	2	5	8	4	8	3	35	4	3	4
hsa-miR-3937	1956	2.57083	0.086055	-0.00389662	1	23	106	55	65.22	54.7	85.71	21	3	2	1	5	5	6	2	40	7	2	2
hsa-miR-3940-3p	1730	3.6598	0.10014	-0.000787952	1	22	102	55	68.18	56.9	85.71	18	1	1	1	9	6	5	4	34	7	3	3
hsa-miR-3945	2316	2.61269	0.0581793	-0.00214922	1	23	98	52	47.83	44.9	57.14	11	3	3	2	10	11	7	5	29	4	4	3
hsa-miR-409-3p	3608	2.84475	0.0523631	-0.00432639	1	22	79	41	54.55	53.2	28.57	16	0	1	2	6	8	7	3	28	4	3	3
hsa-miR-421	2647	2.5245	0.00365564	-0.00412115	1	23	85	45	43.48	38.8	42.86	12	3	2	0	3	9	5	4	29	6	2	2
hsa-miR-423-3p	2428	2.83433	0.0833159	0.00789238	1	23	94	50	65.22	52.1	71.43	16	3	0	1	2	9	5	4	31	6	2	2
hsa-miR-423-5p	4452	3.96784	0.169333	0.00354472	1	23	94	50	56.52	52.1	85.71	16	3	0	1	2	9	5	4	31	6	2	3
hsa-miR-424-5p	4131	4.25946	0.0565586	0.00427586	1	22	98	59	36.36	51	57.14	13	0	1	3	4	5	5	3	31	6	0	2
hsa-miR-425-3p	2820	2.78157	0.103615	0.00575834	1	17	61	36	52.94	50.8	42.86	8	0	0	2	4	5	4	4	20	5	3	1
hsa-miR-425-5p	2670	7.87983	0.0602503	-0.00336612	1	19	63	35	63.16	65.1	71.43	15	1	2	0	0	4	5	3	20	4	3	2
hsa-miR-4252	2778	2.5921	0.0742682	0.00605256	1	22	87	47	63.64	57.5	57.14	20	0	1	3	2	4	9	3	31	3	3	3
hsa-miR-4257	3926	2.686	0.134471	-0.00554746	1	18	86	55	66.67	57	57.14	15	1	3	1	2	4	5	6	25	5	3	1
hsa-miR-4261	4582	3.6357	0.150611	0.00126481	1	16	58	33	56.25	60.3	42.86	10	2	2	1	1	3	3	6	18	6	2	1
hsa-miR-4270	5816	3.32256	0.234215	0.0014452	1	20	70	38	70	54.3	71.43	12	2	5	0	2	11	4	7	19	5	3	2
hsa-miR-4271	4487	3.18482	0.201413	-0.00599569	1	19	67	36	63.16	50.8	71.43	10	1	1	3	5	4	5	3	24	5	2	2
hsa-miR-4274	2979	4.51888	0.0742086	0.00450517	1	18	91	50	72.22	65.9	57.14	19	0	0	2	7	11	6	5	31	5	3	3
hsa-miR-4279	3170	2.46235	0.090857	0.00221099	1	16	58	33	68.75	58.6	57.14	11	0	0	0	2	7	4	4	20	5	3	1
hsa-miR-4280	1432	2.47789	0.0111965	0.00109764	1	21	76	40	52.38	43.4	42.86	9	2	3	1	7	5	6	4	27	4	2	4
hsa-miR-4281	6394	9.23305	0.239943	-0.00262092	1	18	62	33	88.89	77.4	85.71	15	0	2	0	7	4	7	3	20	3	2	3
hsa-miR-4284	3596	9.24551	0.107234	-0.000302856	1	18	81	44	61.11	56.8	71.43	11	1	6	1	8	4	6	4	26	4	3	3
hsa-miR-4286	3458	10.4558	0.130361	0.00117322	1	17	93	51	64.71	44.1	71.43	12	1	1	3	4	4	9	3	31	3	3	2
hsa-miR-4290	3894	2.53376	0.152337	-0.00543348	1	19	95	53	57.89	54.7	85.71	19	3	1	3	3	6	7	3	29	4	5	2
hsa-miR-4298	3956	3.12748	0.169488	-0.0110899	1	22	73	40	68.18	56.2	57.14	13	1	6	0	2	6	6	5	21	4	4	4
hsa-miR-4299	2723	9.17298	0.105641	0.00160954	1	18	72	38	61.11	44.4	57.14	10	1	4	1	3	5	4	4	24	6	2	2
hsa-miR-4306	3103	9.08936	0.161943	-0.0035649	1	17	91	49	47.06	49.5	57.14	13	2	1	4	3	18	7	5	27	4	5	2
hsa-miR-4307	3445	2.67184	0.0250374	-0.00551503	1	19	84	45	31.58	32.1	14.29	6	2	1	1	9	6	5	5	25	5	1	2
hsa-miR-4308	4033	2.45827	0.108736	0.00225024	1	18	81	44	44.44	40.7	71.43	12	0	0	0	4	4	5	3	29	6	3	2
hsa-miR-431-3p	744	4.14958	0.0621553	0.0049777	1	16	57	31	56.25	61.4	42.86	12	1	0	1	3	4	5	2	21	4	2	2
hsa-miR-4310	2868	3.85195	0.0310085	0.00312371	1	19	76	42	63.16	59.2	57.14	15	1	1	3	3	4	6	3	25	4	4	2
hsa-miR-4311	3622	2.48551	0.0434539	-0.00500691	1	20	101	56	75	66.3	85.71	25	3	3	0	2	16	7	5	31	4	6	3
hsa-miR-4312	2885	2.98959	0.124708	-0.00550819	1	22	114	67	59.09	58.8	57.14	19	0	2	3	7	8	8	3	35	4	2	4
hsa-miR-4313	3901	6.16562	0.14747	-0.000798664	1	18	92	50	55.56	59.8	57.14	20	1	6	2	2	6	9	3	29	3	4	2
hsa-miR-4314	3850	2.78575	0.130729	0.00249462	2	18	73	39	61.11	56.2	57.14	9	0	2	3	7	13	6	5	19	3	1	3
hsa-miR-4315	606	2.48144	0.0287953	-0.0150199	1	21	114	67	57.14	58.8	57.14	19	0	2	3	7	8	8	3	35	4	2	4
hsa-miR-4317	2035	2.71274	0.0553783	-0.00311121	1	17	65	35	47.06	36.9	57.14	7	3	3	1	4	8	4	4	19	5	2	3
hsa-miR-4318	2200	2.53615	0.0423983	0.00321871	1	17	81	51	52.94	45.7	57.14	14	0	0	0	2	3	6	4	26	4	4	2
hsa-miR-432-5p	3289	2.48922	0.117828	-0.0060698	1	21	80	44	71.43	72.5	57.14	19	0	0	1	5	8	6	4	25	4	2	4
hsa-miR-4320	1605	2.47197	0.0517608	-0.0114628	1	21	73	42	76.19	75.3	71.43	22	2	0	0	3	4	7	2	26	4	6	3
hsa-miR-4321	1552	2.53437	0.0606701	-0.00377816	1	18	69	38	66.67	73.9	71.43	20	0	2	0	2	5	6	2	26	4	5	3
hsa-miR-4322	3083	2.51546	0.0961435	0.00806256	1	21	94	49	57.14	52.1	57.14	18	0	0	1	6	6	10	2	35	4	4	4
hsa-miR-4323	2541	3.45021	0.129619	-0.00286349	1	20	72	40	50	51.4	57.14	13	3	1	1	2	11	4	6	22	6	2	1
hsa-miR-4327	2551	2.79936	0.101057	3.93157e-05	1	19	85	46	68.42	54.1	57.14	14	2	2	0	6	7	5	4	29	6	4	2
hsa-miR-448	2844	2.52817	0.0303892	-0.0128667	1	22	111	63	40.91	53.2	28.57	20	1	1	3	5	6	9	3	37	4	2	3
hsa-miR-449a	2472	2.64274	0.110419	-0.242852	1	22	91	48	45.45	42.9	71.43	10	0	2	1	12	4	6	3	35	6	3	1
hsa-miR-449b-5p	2473	2.55662	0.110318	0.261622	1	22	97	56	50	48.5	71.43	18	1	0	1	3	6	9	2	32	4	5	5
hsa-miR-450a-5p	1097	2.47772	0.0210462	0.0208655	2	22	95.5	48	31.82	28.2	42.86	8.5	4.5	0.5	1.5	6.5	8	4	4.5	31.5	8	0	2
hsa-miR-450b-5p	3109	2.50109	0.00468881	0.000942557	1	22	78	40	27.27	28.2	28.57	6	2	0	0	7	7	6	4	27	4	1	4
hsa-miR-451a	1354	11.4505	0.045242	-0.00276177	1	22	72	36	36.36	41.7	42.86	11	1	0	2	6	4	3	3	30	10	0	2
hsa-miR-452-5p	2801	5.44816	0.0353343	0.00135039	1	22	85	43	40.91	41.2	28.57	15	0	1	2	0	11	6	4	31	5	1	4
hsa-miR-454-3p	2266	3.0528	0.00375061	0.00722638	1	23	115	65	34.78	39.1	42.86	14	1	1	0	11	4	7	4	43	6	5	2
hsa-miR-454-5p	2132	2.58828	0.0711725	-0.00113725	1	22	115	65	40.91	39.1	57.14	14	1	1	0	11	4	7	4	43	6	5	1
hsa-miR-483-3p	4359	3.06458	0.149205	0.000843639	1	21	76	39	57.14	60.5	57.14	18	0	1	3	2	8	6	3	29	5	2	3
hsa-miR-483-5p	3892	3.08736	0.194518	-0.0117025	1	22	76	39	54.55	60.5	71.43	18	0	1	3	2	8	6	3	29	5	2	3
hsa-miR-484	4402	4.72551	0.14279	-0.00121456	1	22	79	44	63.64	59.5	71.43	18	1	1	2	2	4	6	4	26	4	3	3
hsa-miR-485-3p	3381	2.53805	0.0602086	0.0165666	1	22	73	37	54.55	48	28.57	13	0	1	1	4	11	5	4	26	5	2	2
hsa-miR-486-3p	4097	4.28721	0.190884	-0.00377978	1	21	68	36	61.9	63.2	85.71	17	0	0	2	1	10	2	7	25	12	1	0
hsa-miR-486-5p	2537	7.44162	0.0441991	0.00291192	1	22	68	36	63.64	63.2	57.14	17	0	0	2	1	10	2	7	25	12	1	0
hsa-miR-487b	944	3.26154	-0.0045105	0.0059813	1	22	84	42	45.45	44.1	42.86	13	0	0	1	6	12	5	6	27	5	0	3
hsa-miR-488-3p	3405	2.55932	0.0259857	0.0167042	1	21	83	42	38.1	39.8	42.86	12	0	1	2	1	9	7	3	31	4	2	3
hsa-miR-488-5p	2436	2.78157	0.0250427	0.0139025	1	21	83	42	47.62	39.8	42.86	12	0	1	2	1	9	7	3	31	4	2	4
hsa-miR-493-5p	2963	2.78157	0.0405321	0.00550154	1	22	89	46	36.36	53.9	28.57	16	0	0	2	9	4	4	5	35	9	2	1
hsa-miR-494	3968	9.26384	0.0105054	-8.23585e-05	1	22	81	42	45.45	38.3	28.57	12	0	1	0	4	9	6	3	32	5	4	3
hsa-miR-497-5p	3741	2.65417	0.0897223	-0.021939	1	21	112	61	52.38	67	57.14	27	1	1	0	4	6	11	3	42	4	5	3
hsa-miR-498	3582	2.54902	0.0226356	0.00647905	1	23	124	64	52.17	47.6	42.86	20	2	4	3	8	11	7	4	43	6	4	2
hsa-miR-499a-5p	2203	2.53773	0.0151171	-0.000476684	1	21	122	61	33.33	59.8	28.57	25	1	2	0	5	13	8	5	41	5	1	2
hsa-miR-500a-3p	2225	3.05163	0.0690624	-0.000228791	1	22	84	44	54.55	56	57.14	17	0	2	1	2	9	7	4	27	4	3	3
hsa-miR-500a-5p	3286	2.88547	0.0807323	-0.00592797	1	23	84	44	47.83	56	28.57	17	0	2	1	2	9	7	4	27	4	3	4
hsa-miR-501-3p	2247	2.50948	0.0656785	0.0303031	1	22	84	44	54.55	53.6	57.14	19	0	1	0	1	9	7	3	30	4	5	2
hsa-miR-501-5p	3963	2.59545	0.0921007	0.00985076	1	22	84	44	50	53.6	28.57	19	0	1	0	1	9	7	3	30	4	5	4
hsa-miR-502-3p	2103	2.87009	0.0674013	-0.0537659	1	22	86	45	50	55.8	57.14	20	0	3	0	2	9	5	4	31	6	3	3
hsa-miR-502-5p	2353	2.58516	0.0858507	-0.0081647	1	21	86	45	47.62	55.8	57.14	20	0	3	0	2	9	5	4	31	6	3	3
hsa-miR-505-3p	2503	3.83672	0.0327278	0.00175294	1	22	84	42	50	52.4	42.86	15	0	0	2	5	11	5	4	32	6	1	2
hsa-miR-505-5p	2750	2.52508	0.108245	0.000208015	1	22	84	42	50	52.4	71.43	15	0	0	2	5	11	5	4	32	6	1	2
hsa-miR-508-3p	2327	2.50729	0.0503074	0.00326042	1	23	115	62	39.13	45.2	28.57	20	4	2	1	3	8	8	4	40	5	3	3
hsa-miR-513a-5p	3897	3.42619	0.0623289	0.0025096	2	18	128	66	50	43.8	57.14	20	3.5	2	0.5	7.5	8	9	3.5	47.5	5	3	3
hsa-miR-513b	3540	2.55154	0.035406	-0.00231171	1	22	84	43	36.36	36.9	42.86	9	3	2	1	6	8	5	4	31	6	0	2
hsa-miR-513c-5p	3452	2.60076	-0.00555622	0.00799368	1	22	84	43	40.91	38.1	42.86	10	2	2	2	6	8	6	4	31	5	1	2
hsa-miR-514b-5p	2646	2.47143	-0.00584622	-0.00263881	1	22	80	41	45.45	42.5	42.86	13	1	2	0	2	4	6	3	31	5	2	2
hsa-miR-515-3p	1526	2.68945	0.0595137	-0.00736366	2	22	83	42	50	42.2	57.14	13	0	1	1	3	7	6	3	33	6	1	3
hsa-miR-515-5p	3837	2.52422	0.0149173	-0.000209666	2	24	83	42	37.5	42.2	42.86	13	0	1	1	3	7	6	3	33	6	1	3
hsa-miR-517a-3p	1111	2.49593	0.0358174	0.00793505	1	22	87	43	45.45	42.5	57.14	13	2	1	0	5	5	7	2	35	5	0	4
hsa-miR-517c-3p	1061	2.54669	0.0333717	0.0142403	1	22	95	47	40.91	42.1	57.14	14	3	2	0	5	13	5	4	32	6	0	4
hsa-miR-518b	1103	3.63706	0.0104107	0.0265279	1	22	83	42	54.55	49.4	57.14	15	0	1	2	5	5	7	3	32	5	1	3
hsa-miR-518c-3p	1079	2.60576	0.0327696	-0.00729674	1	23	101	53	43.48	44.6	57.14	15	2	3	1	6	5	6	2	36	6	1	2
hsa-miR-518e-5p	2099	2.50218	0.0132759	0.00386898	1	22	88	44	54.55	47.7	42.86	15	0	3	2	3	15	5	5	31	6	1	2
hsa-miR-518f-3p	1465	2.52115	0.0121981	-0.00612506	1	21	87	45	47.62	41.4	57.14	13	0	1	2	4	6	5	4	33	7	1	1
hsa-miR-519c-3p	2886	2.51355	0.0585751	-0.0094519	1	22	87	44	31.82	42.5	42.86	13	1	1	1	6	5	5	3	35	7	1	2
hsa-miR-519d	3599	2.70531	0.0113623	0.00221428	1	22	88	45	50	46.6	42.86	15	0	0	2	4	8	7	3	34	5	1	3
hsa-miR-520a-3p	3099	2.54867	0.0492906	0.00939523	1	22	85	43	45.45	48.2	42.86	14	0	1	0	6	3	5	2	36	7	0	1
hsa-miR-520b	2934	2.53494	0.0285568	-0.0377113	1	21	61	31	42.86	45.9	42.86	11	0	1	0	2	5	3	4	24	8	1	1
hsa-miR-520c-3p	3128	2.57524	0.0670654	0.00114182	1	22	87	44	40.91	44.8	42.86	14	0	1	0	6	5	4	4	35	9	1	1
hsa-miR-520d-3p	3315	2.51035	0.0703855	0.00532639	1	22	87	44	45.45	42.5	42.86	13	0	2	0	5	5	5	4	34	7	1	3
hsa-miR-520e	3218	2.61251	0.0511858	0.00213123	1	21	87	45	42.86	43.7	42.86	14	1	2	0	4	4	6	3	34	6	1	2
hsa-miR-520f	3198	2.7835	0.118995	-0.00759885	1	22	87	44	40.91	48.3	42.86	15	1	2	0	6	5	4	4	36	9	1	0
hsa-miR-520g	3543	2.65021	0.00136803	-0.0164641	1	24	90	46	41.67	44.4	42.86	14	0	1	0	3	13	6	4	34	6	2	2
hsa-miR-520h	3779	2.5227	0.0164721	0.0207887	1	22	88	46	40.91	43.2	42.86	13	0	1	0	3	13	6	4	33	6	3	1
hsa-miR-522-5p	2935	2.57431	0.0272535	-0.00891032	1	22	87	45	54.55	44.8	42.86	14	0	1	1	4	5	8	3	33	4	3	3
hsa-miR-526b-3p	3334	2.55996	0.0177745	0.00654771	1	22	83	41	45.45	45.8	42.86	13	0	0	1	4	5	6	2	34	6	0	2
hsa-miR-526b-5p	2666	2.49012	0.0421322	-0.00174045	1	23	83	41	47.83	45.8	42.86	13	0	0	1	4	5	6	2	34	6	0	2
hsa-miR-532-3p	3211	2.96118	0.10793	-0.00697786	1	22	91	47	63.64	51.7	71.43	14	0	1	6	2	13	7	5	26	4	1	5
hsa-miR-532-5p	3176	3.47548	0.117786	-0.00963896	1	22	91	47	54.55	51.7	42.86	14	0	1	6	2	13	7	5	26	4	1	4
hsa-miR-542-3p	3390	2.52731	-0.0140216	0.00952343	1	22	97	54	31.82	47.4	57.14	13	0	6	5	4	4	5	5	28	6	1	3
hsa-miR-542-5p	1855	2.52209	0.0889547	-0.00425422	1	23	97	54	52.17	47.4	71.43	13	0	6	5	4	4	5	5	28	6	1	3
hsa-miR-543	3472	2.50482	0.0374107	-0.0014069	1	22	78	42	45.45	38.5	28.57	11	0	0	0	4	7	7	3	28	4	3	2
hsa-miR-544b	4313	2.64442	0.0627797	0.000274934	1	22	78	40	40.91	39.7	71.43	9	0	2	1	3	5	7	3	29	4	3	4
hsa-miR-545-3p	3506	2.66921	0.0730645	-0.0057404	1	22	106	59	36.36	41.5	42.86	14	2	2	2	3	13	7	4	36	5	3	3
hsa-miR-545-5p	2608	2.55851	0.0241053	-0.00795175	1	22	106	59	22.73	41.5	28.57	14	2	2	2	3	13	7	4	36	5	3	3
hsa-miR-548a-5p	3856	2.70422	0.0420006	-0.000689323	1	22	97	52	31.82	36.1	14.29	11	0	0	3	1	6	5	3	35	7	0	2
hsa-miR-548b-5p	2976	2.58339	0.0511281	0.0380088	1	22	97	52	36.36	37.1	14.29	13	1	1	1	4	12	3	5	32	11	0	2
hsa-miR-548c-3p	5776	2.67198	0.0773233	0.00671531	1	22	97	53	27.27	34	14.29	11	0	0	0	2	5	3	3	37	12	1	1
hsa-miR-548d-5p	3104	2.97985	0.0394471	-0.0299091	2	22	97	52	31.82	34.5	14.29	12.5	3	2.5	0	2.5	8	2.5	4	35.5	14.5	0	1
hsa-miR-548f	4722	2.48015	0.0679996	0.00303834	5	19	92	47.2	15.79	29.4	28.57	8.4	1.2	1	1.4	3.6	7.4	4.2	4.4	35.2	9.6	0.4	1.6
hsa-miR-548g-5p	3984	2.48243	0.0447631	-0.00276301	1	23	89	45	30.43	29.2	42.86	7	0	2	2	3	13	4	5	31	8	1	1
hsa-miR-548i	3091	2.69527	0.0389812	-0.0146304	4	22	131	72	36.36	37.4	14.29	15.3	2.5	1.5	0.5	4.75	5.75	5.25	7	46.75	9.5	1.5	1.75
hsa-miR-548j	3687	2.50694	0.0309339	0.00729842	1	22	112	59	36.36	44.6	14.29	17	1	1	4	6	6	7	3	43	6	3	3
hsa-miR-548k	2572	2.48055	0.0322579	0.0109399	1	22	116	58	36.36	34.5	28.57	12	4	0	1	9	11	5	4	39	8	1	2
hsa-miR-548m	3227	2.73865	-0.00835809	-0.0030635	1	21	86	45	33.33	32.6	28.57	13	0	1	0	1	3	2	1	40	20	1	0
hsa-miR-548n	3932	2.63881	0.0791529	0.0128229	1	22	75	38	27.27	36	14.29	11	0	0	2	3	5	3	4	31	10	0	1
hsa-miR-548s	5080	2.52435	0.0298832	-0.00247983	1	23	82	41	34.78	26.8	57.14	9	1	0	0	1	12	3	5	32	11	0	1
hsa-miR-548t-5p	4151	2.68998	0.0257571	-0.000925422	1	21	74	37	38.1	36.5	28.57	11	0	2	2	1	4	4	3	31	8	0	1
hsa-miR-548y	3104	2.53059	0.039447	0	1	22	110	60	31.82	42.7	14.29	14	1	0	4	2	6	2	4	38	19	0	1
hsa-miR-550a-3p	1700	3.27825	0.0309659	0.000275152	3	22	96.3	50.6667	50	51.6	42.86	17.7	0.333333	1	0.666667	4	7	7	3	35.3333	5.33333	3	1.33333
hsa-miR-550a-5p	2624	4.1137	0.0829175	0.00474208	2	23	97	51	60.87	52.1	71.43	18	0.5	1	0.5	3.5	7	7	3	35	5.5	2.5	3
hsa-miR-551b-3p	2006	2.47018	-0.0182875	0.0206179	1	21	96	51	52.38	53.1	71.43	15	1	5	4	6	8	6	4	29	5	2	4
hsa-miR-553	3249	2.63576	0.0149004	-0.000277597	1	21	68	37	28.57	32.4	42.86	4	0	0	0	8	6	3	3	25	8	0	2
hsa-miR-556-3p	2551	2.46168	0.0388596	0.00348286	1	22	95	51	27.27	27.4	28.57	8	0	0	2	2	14	3	6	33	11	0	2
hsa-miR-557	3879	2.47336	0.0339682	-0.00129585	1	23	98	58	60.87	54.1	42.86	13	1	7	0	8	5	6	3	23	4	3	3
hsa-miR-561-5p	3423	2.48248	0.0527599	0.00109115	1	22	97	52	36.36	45.4	42.86	16	3	2	2	1	11	2	6	33	16	0	1
hsa-miR-563	1845	3.68379	0.0694505	-0.0119308	1	19	79	47	47.37	44.3	57.14	9	0	1	1	8	3	4	3	27	7	2	2
hsa-miR-566	1459	2.49925	0.0222117	0.00104922	1	19	94	57	68.42	64.9	85.71	17	2	2	4	7	4	7	3	23	3	3	3
hsa-miR-568	3009	2.53513	0.0499572	-0.00381698	1	20	95	51	25	24.2	14.29	6	0	1	2	3	4	5	3	37	7	4	2
hsa-miR-570-5p	4557	2.4582	-0.00307378	-0.0028181	1	22	97	52	36.36	37.1	28.57	12	1	3	0	4	3	5	2	37	7	0	3
hsa-miR-573	2180	2.49468	0.00493625	-0.000457625	1	24	99	53	41.67	43.4	42.86	12	0	2	2	9	4	8	3	34	4	4	2
hsa-miR-574-3p	2043	2.88181	0.076136	0.00607994	1	22	96	53	59.09	65.6	57.14	21	0	0	1	6	6	6	3	36	6	2	0
hsa-miR-574-5p	2614	4.08867	0.0712175	0.00106649	1	23	96	53	47.83	65.6	57.14	21	0	0	1	6	6	6	3	36	6	2	3
hsa-miR-575	3281	5.75733	0.100257	-0.00192217	1	19	94	56	63.16	54.3	57.14	19	1	0	3	4	3	8	1	31	4	7	3
hsa-miR-576-3p	2361	2.63612	0.0109174	0.0120675	1	22	98	53	31.82	36.7	42.86	11	0	3	2	3	6	5	3	36	7	0	1
hsa-miR-576-5p	3754	2.52711	0.0331657	0.0038608	1	22	98	53	31.82	36.7	14.29	11	0	3	2	3	6	5	3	36	7	0	1
hsa-miR-577	3136	2.56009	-0.00285738	-0.00273422	1	21	96	53	28.57	39.6	14.29	12	1	1	2	5	13	3	6	34	11	0	2
hsa-miR-579	3450	2.49241	0.0231833	-0.00362179	1	23	98	54	34.78	32.7	28.57	11	2	0	1	5	6	3	3	40	13	1	0
hsa-miR-582-3p	2676	2.46368	0.000761984	0.00463236	1	22	98	54	40.91	35.7	42.86	12	3	1	2	3	14	3	9	28	9	0	1
hsa-miR-582-5p	2728	2.59438	0.0236879	0.000610129	1	23	98	54	34.78	35.7	28.57	12	3	1	2	3	14	3	9	28	9	0	2
hsa-miR-584-5p	2616	3.31088	0.0376424	-0.00230971	1	22	97	52	50	53.6	28.57	17	1	1	0	7	6	6	3	35	6	0	3
hsa-miR-586	2716	2.59653	0.0380164	0.00392537	1	22	97	54	31.82	33	28.57	12	0	1	0	2	7	3	4	36	12	1	1
hsa-miR-589-3p	3186	2.78157	0.0746652	-0.0101969	1	24	99	53	50	62.6	42.86	21	0	0	8	4	5	9	3	33	4	4	5
hsa-miR-590-5p	1551	6.26687	0.0162115	0.00118277	1	22	97	52	36.36	35.1	28.57	9	2	3	2	5	5	6	3	32	5	0	3
hsa-miR-592	1767	2.52706	0.0436197	-0.0036358	1	22	97	54	36.36	45.4	42.86	12	0	3	4	7	4	6	3	34	6	1	2
hsa-miR-593-5p	2091	2.78157	0.0751571	0.00433467	1	25	100	58	64	61	71.43	19	0	1	2	9	4	7	4	31	4	2	5
hsa-miR-595	3030	2.52281	0.0862236	-0.0129414	1	21	96	53	57.14	53.1	42.86	15	1	4	1	4	5	9	3	30	3	4	3
hsa-miR-599	2905	2.45684	0.0192864	0.00893413	1	20	95	54	35	42.1	42.86	12	0	0	1	7	5	5	2	35	7	4	0
hsa-miR-601	2464	2.47477	0.104735	-0.00603704	1	22	79	46	50	49.4	57.14	12	1	0	1	6	7	8	3	24	3	4	4
hsa-miR-602	1990	4.03525	0.0573043	0.00451871	1	23	98	57	78.26	69.4	71.43	24	1	1	2	2	4	8	2	32	4	5	4
hsa-miR-607	4621	2.4829	0.0788572	0.00338071	1	21	96	49	33.33	46.9	14.29	18	0	1	1	2	5	3	3	42	14	0	1
hsa-miR-609	2482	2.55424	0.0642892	-0.00646704	1	20	95	50	45	48.4	57.14	17	2	1	0	3	10	4	4	36	9	1	1
hsa-miR-610	1317	2.47012	0.0474037	0.00508713	1	21	96	53	47.62	40.6	42.86	15	0	2	1	1	3	4	2	40	10	1	0
hsa-miR-613	2568	2.69429	0.0357838	-0.00116938	1	20	95	52	45	43.2	42.86	13	2	0	1	6	10	7	4	31	4	3	2
hsa-miR-616-5p	4227	2.78157	-0.00188545	-0.00194579	1	22	97	53	40.91	40.2	28.57	16	1	2	2	3	8	5	3	36	7	2	2
hsa-miR-617	2540	2.47878	0.0853891	0.00331428	1	22	97	56	50	45.4	57.14	15	0	0	3	0	10	4	4	32	8	0	3
hsa-miR-620	3329	2.61541	0.00298091	0.00772719	1	20	95	53	25	21.1	42.86	5	3	2	1	1	8	4	5	29	7	0	2
hsa-miR-623	4282	2.4907	0.112892	0.0038043	1	23	98	53	60.87	52	57.14	15	1	1	2	9	3	7	3	31	4	3	3
hsa-miR-624-3p	2534	2.62716	0.0380343	0.0142751	1	21	97	55	38.1	40.2	42.86	14	1	2	0	4	4	3	3	38	13	1	0
hsa-miR-624-5p	1666	2.78157	0.00147476	0.00766879	1	22	97	55	40.91	40.2	42.86	14	1	2	0	4	4	3	3	38	13	1	1
hsa-miR-625-3p	2839	3.15107	0.0333436	0.00386987	1	22	85	42	45.45	48.2	28.57	19	0	0	1	1	11	1	11	37	37	0	0
hsa-miR-625-5p	3552	2.77348	0.126924	-0.00945809	1	21	85	42	47.62	48.2	71.43	19	0	0	1	1	11	1	11	37	37	0	0
hsa-miR-627	3367	2.74911	0.105941	-0.0178822	1	22	97	53	40.91	35.1	42.86	14	1	0	1	3	4	4	3	36	9	0	1
hsa-miR-628-5p	2711	2.55995	0.0416449	-0.000712171	1	22	95	52	36.36	41.1	57.14	14	5	1	1	6	10	7	3	32	5	2	3
hsa-miR-629-3p	3081	2.78157	0.06594	-0.00777794	1	22	97	51	59.09	59.8	57.14	22	0	1	1	4	4	2	4	37	18	1	0
hsa-miR-629-5p	3104	2.51438	0.0952569	-0.00425448	1	21	97	51	47.62	59.8	42.86	22	0	1	1	4	4	2	4	37	18	1	0
hsa-miR-630	3548	7.17361	0.118769	0.00262118	1	22	97	51	45.45	34	28.57	8	1	1	4	6	4	5	3	29	6	3	3
hsa-miR-634	3084	3.90387	0.0431703	-0.00292125	1	22	97	55	54.55	52.6	57.14	13	1	1	2	7	3	8	2	32	4	3	4
hsa-miR-636	3562	3.06633	0.0884465	-0.00174846	1	23	99	54	69.57	78.8	57.14	27	2	0	1	4	6	8	4	32	4	3	4
hsa-miR-638	5944	4.71937	0.163306	-0.00999512	1	25	100	58	80	81	71.43	28	0	3	0	3	5	10	3	32	3	6	4
hsa-miR-641	3587	2.79002	0.0313926	-0.00611527	1	24	99	51	41.67	47.5	28.57	17	0	0	2	3	4	4	4	39	10	1	1
hsa-miR-642b-5p	4028	4.66238	0.158175	-0.00515519	1	22	77	38	50	55.8	57.14	17	0	0	2	0	11	2	6	32	16	0	1
hsa-miR-652-5p	1417	4.63505	0.0449425	0.00580805	1	25	98	51	56	50	42.86	18	2	3	3	1	5	4	5	33	8	1	1
hsa-miR-654-5p	3611	2.72017	0.136183	0.0021222	1	22	81	43	63.64	53.1	85.71	15	0	3	1	5	4	8	3	29	4	4	3
hsa-miR-656	3088	2.5107	0.0255671	-0.00276016	1	21	78	45	28.57	37.2	0	9	1	0	0	4	5	5	3	24	5	1	3
hsa-miR-658	4057	2.57894	0.129554	-0.00209905	1	25	100	55	64	71	85.71	24	0	2	3	5	4	11	3	33	3	7	4
hsa-miR-659-5p	4660	2.66028	0.0934687	0.0164475	1	22	97	50	54.55	53.6	57.14	17	0	2	2	2	7	3	6	31	10	0	1
hsa-miR-660-5p	2120	4.34546	0.0417331	-0.00627148	1	22	97	54	45.45	49.5	42.86	14	3	1	1	4	11	6	5	27	4	2	4
hsa-miR-663a	5943	2.51826	0.196259	0.00222478	1	22	93	50	90.91	76.3	100	24	0	0	1	9	6	8	2	33	4	5	2
hsa-miR-665	4174	2.5705	0.163426	0.000540632	1	20	72	37	70	63.9	71.43	16	0	1	3	3	5	6	4	25	4	2	2
hsa-miR-670	3104	2.55627	0.0866783	0.00476799	1	20	98	50	55	49	57.14	15	0	0	2	11	7	9	4	33	4	2	3
hsa-miR-671-3p	1999	2.74577	0.0969781	-0.00430124	1	21	118	63	66.67	63.6	71.43	28	1	5	0	8	4	9	3	44	5	4	1
hsa-miR-671-5p	4761	2.67473	0.166068	-0.000961499	1	23	118	63	69.57	63.6	71.43	28	1	5	0	8	4	9	3	44	5	4	3
hsa-miR-675-3p	1352	2.90186	0.0195171	-0.00302041	1	20	73	37	60	68.5	42.86	20	1	2	1	4	10	5	4	27	5	1	2
hsa-miR-7-1-3p	3773	2.74126	0.0663977	0.00393912	1	22	88	45	45.45	48.9	28.57	15	3	4	2	2	7	6	4	31	5	1	3
hsa-miR-7-5p	3296	5.36216	0.0670631	-0.00023995	1	22	76	43	63.64	57.9	71.43	13	2	2	1	3	6	6	3	24	4	3	3
hsa-miR-744-5p	1250	2.60752	0.103537	-0.00466789	1	22	88	46	50	48.9	42.86	13	1	2	2	4	9	7	4	28	4	3	4
hsa-miR-762	6650	4.0652	0.226658	0.00117166	1	22	83	44	90.91	85.5	85.71	28	0	1	0	4	3	7	2	34	5	3	3
hsa-miR-765	3934	2.62966	0.159526	0.00316612	1	21	114	63	52.38	49.1	71.43	13	2	4	2	8	8	8	5	35	4	4	3
hsa-miR-766-5p	3862	4.55539	0.114569	-0.000252278	1	22	111	58	50	55.9	57.14	24	1	4	0	1	9	9	5	35	4	5	4
hsa-miR-767-3p	3481	3.6563	0.106563	-0.000340009	1	23	109	55	47.83	45.9	57.14	17	0	0	0	6	5	9	3	40	4	2	5
hsa-miR-767-5p	1919	2.64571	0.027648	-0.00234278	1	23	109	55	52.17	45.9	57.14	17	0	0	0	6	5	9	3	40	4	2	5
hsa-miR-769-3p	5514	2.53673	0.157197	-0.0117171	1	23	118	61	60.87	61.9	57.14	23	0	0	0	12	8	11	3	42	4	2	5
hsa-miR-769-5p	2411	2.82472	0.0922403	-0.00735093	1	22	118	61	54.55	61.9	57.14	23	0	0	0	12	8	11	3	42	4	2	4
hsa-miR-770-5p	2074	2.70414	0.0429954	-0.00290621	1	23	98	52	60.87	65.3	57.14	21	0	1	1	9	6	6	3	39	6	4	2
hsa-miR-873-5p	3810	2.48845	0.102848	-0.00462601	1	21	77	39	52.38	46.8	57.14	11	0	0	4	3	7	8	3	25	3	0	4
hsa-miR-874	5736	2.83972	0.19259	0.0022529	1	22	78	40	77.27	69.2	71.43	18	1	2	3	4	5	7	3	26	4	1	5
hsa-miR-875-5p	1460	2.46631	0.0237549	-0.0017208	1	22	76	39	36.36	39.5	42.86	11	1	1	1	3	10	5	5	25	5	0	3
hsa-miR-876-5p	2629	2.58664	0.00739846	0.00241953	1	22	81	43	36.36	37	42.86	10	1	1	0	8	4	4	4	31	8	1	1
hsa-miR-877-3p	4526	3.00283	0.15308	-0.00465751	1	21	86	47	61.9	62.8	57.14	18	0	1	2	5	5	6	4	29	5	2	3
hsa-miR-885-5p	1965	2.45784	0.0195013	0.00815757	1	22	74	39	50	58.1	42.86	16	0	0	2	3	6	5	3	29	6	2	1
hsa-miR-892a	2002	2.48813	0.0365097	-0.0129809	1	21	75	42	52.38	49.3	42.86	13	0	0	2	1	11	5	4	24	5	3	3
hsa-miR-892b	2579	2.84038	0.0898693	-0.00459034	1	22	77	42	54.55	45.5	57.14	15	1	1	1	2	5	6	3	27	4	2	2
hsa-miR-9-3p	2958	2.6326	-0.0129672	0.00549425	1	20	75	40	60	50.7	71.43	12	2	5	0	4	10	5	5	24	5	2	3
hsa-miR-9-5p	2574	3.0347	0.0417159	-0.00294812	1	25	56	30	52	55.4	42.86	9	0	3	4	4	8	4	5	18	4	2	3
hsa-miR-924	2361	2.48214	0.0559625	0.00158651	1	22	75	39	50	45.3	85.71	12	1	0	0	6	3	8	2	29	4	2	4
hsa-miR-92a-1-5p	1878	3.19612	0.0994476	-0.00367651	2	22	76.5	40.5	54.55	47	42.86	11.5	0.5	0	0	8	4.5	6	2.5	29	5.5	2	2.5
hsa-miR-92a-2-5p	3725	2.52655	0.168686	0.0123033	1	22	96	50	63.64	75	42.86	26	0	1	0	4	13	6	4	36	6	4	1
hsa-miR-92a-3p	2409	10.9876	0.0103363	-0.00230649	1	22	96	50	72.73	75	85.71	26	0	1	0	4	13	6	4	36	6	4	2
hsa-miR-92b-3p	3276	4.46885	0.0330326	0.00443371	1	22	77	41	68.18	66.2	71.43	17	0	2	1	4	6	7	3	27	4	3	4
hsa-miR-93-3p	3495	2.46038	0.088064	0.00238749	1	22	83	41	50	43.4	42.86	15	2	1	1	3	11	3	5	34	11	0	2
hsa-miR-93-5p	3062	8.06081	0.0284888	-0.0176185	1	23	91	47	65.22	79.1	42.86	27	0	0	3	4	12	5	5	33	7	1	3
hsa-miR-933	2971	5.04246	0.132221	0.00780247	1	23	80	42	52.17	60	42.86	18	0	1	2	3	6	6	3	31	5	4	3
hsa-miR-940	5313	6.58999	0.190395	-0.00162629	4	23	117	65	65.22	71.2	85.71	31.3	4.25	4	0.25	2.25	4	12	2.25	38.25	3	6.25	3.25
hsa-miR-942	2969	2.55873	0.0627551	-0.000901011	1	21	94	51	61.9	67	42.86	23	0	0	3	4	7	8	3	34	4	5	3
hsa-miR-95	456	2.46375	0.0226591	0.00364749	3	23	88.7	45	34.78	40.6	42.86	11.3	0	3.33333	2	4.66667	5.66667	5.66667	3.33333	34	6.33333	1.66667	2
hsa-miR-96-5p	2465	7.63581	0.0439932	-0.000722909	1	23	78	41	39.13	47.4	57.14	13	0	2	0	2	6	6	3	27	4	2	3
hsa-miR-99a-5p	1572	3.602	0.0413311	-0.00761796	1	22	81	41	50	53.1	57.14	14	1	0	2	6	8	5	3	30	6	1	3
hsa-miR-99b-5p	1072	6.62699	0.0481815	0.000171228	1	22	70	36	63.64	67.1	57.14	16	0	1	1	3	4	7	3	26	4	2	4
				0.134272

## Sheet: HCT116++
miRNA	Parameter Δk	Number of total targeted transcripts in Me45 cells	Expression in Me45 cells	Spearman's rho for ranking in Me4 cells	Number of pre-miRNA genes	Length of mature miR	Length of pre-miRNA	Length of hairpin	%GC in mature miRNA	%GC in pre-miRNA	%GC in seed	Number of GC pairs in pre-miRNA	Number of AA pairs in pre-miRNA	Number of AG pairs in pre-miRNA	Number of AC pairs in pre-miRNA	Number of GU pairs in pre-miRNA	Hairpin Loop Size	Number of bubbles in pre-miR	Average bubble size	Number of paired nucleotides in pre-miRNA	Avg length of complementary fragments in pre-miRNA	Number of one side bubbles	Number of bubbles in mature double stranded miR
hsa-let-7a-3p	1348	2.44773	0.0838768	-0.0149065	2	21	77	41	33.33	44.2	14.29	9	0	1	1.5	6.5	15	3.5	7.5	26	7.5	1	1.5
hsa-let-7a-5p	561	10.9009	0.0682506	0.00652514	3	22	75.3	39.6667	36.36	42.9	57.14	9	0.666667	1.33333	1	6	11.6667	4.33333	6.33333	25.3333	6.33333	1.33333	2.33333
hsa-let-7b-3p	1064	3.58183	0.0610897	0.021128	1	22	83	42	50	53	14.29	13	0	3	3	6	30	2	16	26	13	1	0
hsa-let-7b-5p	596	7.73635	0.0527733	0.00591296	1	22	83	42	45.45	53	57.14	13	0	3	3	6	30	2	16	26	13	1	1
hsa-let-7c	513	5.72324	0.0649163	-0.014183	1	22	84	43	40.91	47.6	57.14	12	0	1	0	7	5	8	3	31	4	2	3
hsa-let-7d-3p	180	2.68242	0.0216365	-0.0423747	1	22	87	44	50	48.3	28.57	12	1	3	3	7	30	3	11	27	9	1	1
hsa-let-7d-5p	409	9.17201	0.0443028	0.011474	1	22	87	44	40.91	48.3	57.14	12	1	3	3	7	30	3	11	27	9	1	2
hsa-let-7e-5p	562	7.5647	0.0671867	0.00269335	1	22	79	42	40.91	57	57.14	15	1	1	3	3	4	6	4	28	5	2	3
hsa-let-7f-1-3p	1050	3.66851	0.0640341	-0.0227014	1	22	87	48	40.91	40.2	14.29	11	0	0	0	6	5	4	5	34	8	2	1
hsa-let-7f-2-3p	1214	2.62136	0.0585304	0.0296054	1	22	83	42	40.91	42.2	28.57	9	1	2	1	5	26	3	10	25	8	1	1
hsa-let-7f-5p	561	10.4917	0.068299	-0.00965736	2	22	85	45	31.82	41.2	57.14	10	0.5	1	0.5	5.5	15.5	3.5	7.5	29.5	8	1.5	1.5
hsa-let-7g-5p	597	9.67068	0.0418856	-0.00152019	1	22	84	46	36.36	50	57.14	14	1	1	2	5	4	6	3	33	6	4	2
hsa-let-7i-5p	416	9.21443	0.0359665	0.00394811	1	22	84	47	40.91	53.6	57.14	15	0	0	0	8	9	5	4	31	6	3	2
hsa-miR-1	847	2.63204	0.0655424	0.0664136	2	22	78	40	27.27	35.4	42.86	8	1	0.5	2.5	4	9.5	3.5	4.5	30	9	1.5	1.5
hsa-miR-100-3p	641	2.68652	0.0569725	-0.00368533	1	22	80	41	36.36	46.3	42.86	13	1	0	2	5	8	8	3	27	3	2	4
hsa-miR-100-5p	497	9.42921	0.0447272	-0.000110415	1	22	80	41	50	46.3	57.14	13	1	0	2	5	8	8	3	27	3	2	4
hsa-miR-101-3p	913	6.87134	0.0438928	0.0121921	2	21	77	39	33.33	42.9	42.86	10	0.5	1	2	6.5	12	4	6	27	7	1	1
hsa-miR-103a-3p	602	9.39741	0.03824	-0.0234577	2	23	78	41.5	47.83	46.8	57.14	13.5	0	0.5	0.5	3.5	5.5	7	2.5	28	4.5	3	2.5
hsa-miR-105-3p	87	2.47736	0.0264805	0.0195066	2	22	81	41	45.45	51.9	57.14	14.5	0	2	1	6.5	7	5	3	30	6	2	2
hsa-miR-106a-3p	855	2.46624	0.0567589	0.00682169	1	22	81	41	40.91	42	42.86	13	0	1	1	1	5	7	2	32	5	2	2
hsa-miR-106b-3p	113	2.43503	0.0838902	0.143219	1	22	82	43	63.64	61	71.43	18	0	1	2	4	6	7	3	31	4	3	3
hsa-miR-106b-5p	823	9.1978	0.0416198	0.00740189	1	21	82	43	42.86	61	42.86	18	0	1	2	4	6	7	3	31	4	3	4
hsa-miR-107	600	9.44857	0.0343584	0.025733	1	23	81	43	47.83	46.9	57.14	12	1	0	1	5	5	7	2	32	5	4	2
hsa-miR-10a-3p	628	2.45413	0.0691121	-0.00317354	1	22	110	59	36.36	39.1	28.57	13	1	2	1	4	16	6	5	34	6	2	2
hsa-miR-10a-5p	917	5.65548	0.0555551	-0.0559606	1	23	110	59	43.48	39.1	57.14	13	1	2	1	4	16	6	5	34	6	2	3
hsa-miR-10b-3p	845	2.44183	0.0853264	-0.019764	1	22	110	57	40.91	40	42.86	13	3	2	2	9	4	7	3	41	6	2	2
hsa-miR-10b-5p	913	4.94473	0.052729	0.0661778	1	23	110	57	43.48	40	57.14	13	3	2	2	9	4	7	3	41	6	2	3
hsa-miR-1179	745	2.60996	0.0498088	0.00859524	1	21	91	49	38.1	41.8	42.86	12	1	1	1	8	10	6	4	33	6	2	2
hsa-miR-1180	522	2.73351	0.00503417	-0.00236805	1	22	69	37	63.64	69.6	71.43	17	0	0	0	7	5	5	3	28	6	3	3
hsa-miR-1181	377	2.59633	0.0477259	0.00241728	1	21	81	46	85.71	72.8	85.71	23	0	1	1	4	6	7	3	29	4	5	3
hsa-miR-1183	898	2.89483	0.0608284	0.00204453	1	27	89	46	55.56	48.3	42.86	10	2	10	2	6	7	8	4	25	3	3	6
hsa-miR-1185-5p	639	2.43697	0.0631828	-0.023832	2	21	86	44	38.1	38.4	42.86	10.5	1	3	1	7	8	6	3	33	6	2	2
hsa-miR-1202	653	7.27954	0.031863	-0.00452527	1	21	83	45	71.43	66.3	71.43	21	2	4	1	5	4	10	3	25	2	5	4
hsa-miR-1205	669	2.49522	-0.0152649	0.0244303	1	20	63	32	50	52.4	71.43	10	0	1	1	6	5	5	4	19	4	1	4
hsa-miR-1206	747	2.41233	0.083038	-0.00973871	1	21	59	31	33.33	42.4	42.86	8	1	0	1	4	6	5	3	22	4	3	3
hsa-miR-1207-5p	1300	5.1832	0.009733	-0.00130658	1	21	87	48	76.19	62.1	85.71	16	1	0	1	13	6	7	4	31	4	5	3
hsa-miR-122-3p	650	2.4293	0.0795624	-0.000261312	1	22	85	44	31.82	43.5	57.14	14	0	2	2	3	4	5	3	34	7	2	2
hsa-miR-122-5p	683	2.57056	0.055563	-0.0167121	1	21	85	42	66.67	70.6	71.43	19	0	1	1	6	27	5	8	22	4	0	3
hsa-miR-1224-5p	874	2.38794	0.0123674	-0.0213124	1	22	90	48	77.27	74.4	85.71	24	0	3	3	2	3	8	3	30	4	3	4
hsa-miR-1225-3p	633	3.70327	0.0330813	0.00133486	1	22	90	48	77.27	74.4	57.14	24	0	3	3	2	3	8	3	30	4	3	5
hsa-miR-1225-5p	1164	6.04524	-0.00239617	0.00567831	1	22	85	44	45.45	43.5	57.14	14	0	2	2	3	4	5	3	34	7	2	2
hsa-miR-1226-5p	958	2.53048	0.0333441	0.0181785	1	26	75	40	69.23	64	71.43	16	0	3	0	6	5	6	3	26	4	2	4
hsa-miR-1228-3p	660	5.01165	0.0262694	0.0275259	1	20	73	42	75	75.3	57.14	20	0	1	0	2	5	4	4	25	6	3	2
hsa-miR-1228-5p	763	2.75142	0.00613158	0.000395408	1	21	73	42	76.19	75.3	85.71	20	0	1	0	2	5	4	4	25	6	3	3
hsa-miR-1243	641	2.62016	0.0432491	0.00150452	3	26	85	53	34.62	31.8	28.57	7	1	1	0	5	6	6	4	25	4	3	3
hsa-miR-1244	600	2.64891	0.0576023	0.00342902	1	21	70	36	38.1	30	42.86	7	0	0	2	3	5	4	4	27	7	1	2
hsa-miR-1246	405	5.43127	0.0265507	-0.00742796	1	19	73	43	42.11	43.8	28.57	11	1	1	1	1	4	6	4	23	4	3	2
hsa-miR-1247-5p	874	2.67304	0.0611244	0.0084617	1	22	136	75	72.73	74.3	85.71	39	1	0	5	3	8	15	3	46	3	9	6
hsa-miR-1249	672	3.81072	-0.02682	-0.0173833	1	22	66	37	63.64	65.2	71.43	16	0	1	1	3	8	5	3	22	4	2	3
hsa-miR-1250	170	2.41642	0.00838729	-0.0575774	1	21	113	64	57.14	57.5	71.43	25	0	0	1	2	11	9	3	40	4	7	2
hsa-miR-1252	1273	2.49507	0.0606759	0.00514749	1	22	65	32	22.73	26.2	42.86	5	2	0	2	3	7	3	4	27	9	0	2
hsa-miR-1255a	517	2.48359	0.052108	0.0113049	1	23	113	60	34.78	33.6	57.14	16	1	0	2	2	3	4	5	43	11	1	2
hsa-miR-1258	493	2.58809	0.0346448	-0.00234072	1	21	73	37	42.86	54.8	42.86	18	0	0	0	0	11	1	11	30	30	0	0
hsa-miR-125a-3p	627	3.23437	0.0393119	-0.00271142	1	22	86	46	59.09	59.3	57.14	19	0	0	2	5	4	8	3	30	4	2	3
hsa-miR-125a-5p	754	6.32011	0.00886051	0.0145296	1	24	86	46	50	59.3	71.43	19	0	0	2	5	4	8	3	30	4	2	4
hsa-miR-125b-5p	808	9.18386	0.0237773	-0.0018687	2	22	88.5	45	50	51.4	71.43	15	0.5	1	1.5	6	4.5	7.5	3.5	30	4	1.5	4
hsa-miR-126-3p	68	6.06372	0.030802	0.016519	1	18	73	41	61.11	53.4	71.43	13	0	2	7	0	14	6	5	20	3	5	4
hsa-miR-126-5p	902	2.89648	0.0701473	-0.000491405	1	19	89	49	57.89	56.2	71.43	17	0	0	1	9	4	7	3	32	5	3	2
hsa-miR-1260a	645	10.9683	0.00477842	0.00313221	1	19	82	42	42.11	42.7	28.57	9	0	1	1	7	5	8	3	27	3	1	4
hsa-miR-1260b	612	10.9109	-0.000990086	-0.000961634	1	22	93	53	36.36	35.5	57.14	8	2	5	1	4	12	7	5	28	4	3	3
hsa-miR-1261	449	2.44972	0.0602736	0.00697174	1	22	86	44	50	41.9	57.14	14	0	0	1	3	4	4	2	37	9	0	2
hsa-miR-1262	943	2.72351	0.0427685	0.0201231	1	22	85	44	45.45	52.9	71.43	16	0	2	2	3	4	7	3	32	5	3	3
hsa-miR-1264	777	2.40225	0.0516112	0.0024502	1	22	86	44	45.45	39.5	42.86	12	0	3	1	5	6	3	5	35	12	0	0
hsa-miR-1265	562	2.60964	0.01905	-0.00961911	1	21	85	44	38.1	52.9	0	16	0	2	2	3	4	7	3	32	5	3	2
hsa-miR-1267	650	3.13487	0.0645761	-0.0125611	1	21	78	41	47.62	44.9	42.86	14	0	0	2	1	10	3	5	31	10	1	1
hsa-miR-1268a	893	3.49001	0.0263686	0.0149367	1	18	52	28	83.33	67.3	85.71	11	0	2	0	6	3	4	2	19	5	1	3
hsa-miR-1270	502	2.40001	0.0839594	-0.0279442	1	26	129	73	38.46	48.1	28.57	21	4	4	0	9	6	12	4	41	3	8	6
hsa-miR-1275	603	4.27549	0.0208135	0.00433829	1	22	97	55	54.55	52.6	42.86	18	2	0	1	3	5	8	3	33	4	3	3
hsa-miR-1277-3p	574	2.59512	0.105383	-0.032603	1	24	78	40	12.5	25.6	0	6	1	0	0	5	6	5	4	29	6	0	2
hsa-miR-1278	603	2.5209	0.120572	-0.0356613	1	22	81	42	31.82	37	42.86	12	0	0	1	2	5	3	3	35	12	1	1
hsa-miR-1279	970	2.39608	0.101053	0.00772988	1	17	62	35	29.41	29	28.57	4	2	1	4	1	7	3	5	15	5	1	2
hsa-miR-128	998	6.81461	-0.0237785	0.0113587	2	21	83	42.5	47.62	53	57.14	14	1	1	1.5	8	6	5.5	4	29.5	5.5	1	1.5
hsa-miR-1281	530	4.91208	0.0151784	-0.0166208	1	17	54	28	70.59	66.7	85.71	12	0	0	1	3	10	2	8	18	9	1	1
hsa-miR-1285-3p	784	2.63279	0.0123455	0.0194792	1	21	84	43	52.38	47.6	42.86	15	1	0	2	4	10	3	5	33	11	0	1
hsa-miR-1287	579	2.99698	0.0793283	-0.0224441	1	22	90	48	54.55	51.1	57.14	15	1	1	1	6	8	9	3	29	3	3	5
hsa-miR-1288	506	3.95532	0.0128218	0.00266466	1	21	75	39	57.14	53.3	71.43	13	1	0	3	5	5	6	4	26	4	1	2
hsa-miR-129-1-3p	1196	3.21946	0.0981724	-0.0202786	1	19	78	43	42.11	39.7	28.57	9	0	0	2	8	4	6	2	31	5	4	1
hsa-miR-129-2-3p	448	3.31845	0.0180098	-0.0104881	1	24	87	47	58.33	51.7	85.71	16	1	2	1	6	3	8	3	29	4	4	3
hsa-miR-1290	776	4.063	0.071979	-0.00337288	1	25	66	35	68	71.2	71.43	19	0	0	1	2	5	7	2	25	4	5	5
hsa-miR-1294	585	2.48751	-0.00853104	0.0275569	1	21	79	40	57.14	51.9	71.43	14	0	0	3	4	9	5	4	29	6	0	3
hsa-miR-1295a	290	2.48551	0.00839824	0.0417521	2	21	81	42	57.14	51	28.57	15	1.5	0	0.5	2.5	7	6	3.5	30	5.5	2	2.5
hsa-miR-1296	585	3.17027	0.0202919	-0.0310075	1	22	92	49	63.64	57.6	71.43	18	0	0	4	8	5	6	4	33	6	1	3
hsa-miR-1299	826	2.57383	0.051088	-0.0050357	1	22	83	45	45.45	50.6	42.86	13	0	2	3	6	14	6	4	27	4	3	3
hsa-miR-1301	869	2.39911	0.0508277	-0.0111825	1	24	82	43	58.33	62.2	57.14	17	0	1	1	8	7	6	2	33	6	3	3
hsa-miR-1302	413	2.40181	0.0510885	0.038382	11	21	129.4	68	33.33	30.6	57.14	11.5	1	2.45455	2.54545	4.27273	6.27273	6.90909	4.09091	45.5455	7.18182	2.18182	3.18182
hsa-miR-1303	650	2.4469	0.0489898	0.0283413	1	22	86	44	50	41.9	28.57	14	1	1	1	4	10	5	4	32	6	0	3
hsa-miR-1304-5p	572	2.43478	0.0431097	-0.00513671	1	22	91	46	45.45	52.8	57.14	20	1	0	1	2	7	2	4	37	18	0	0
hsa-miR-1305	1368	6.43974	0.102072	-0.00390512	1	22	86	44	36.36	36.1	28.57	10	0	2	1	4	5	4	4	31	8	1	3
hsa-miR-1306-3p	353	2.72795	0.0362038	0.009149	1	22	85	46	63.64	58.8	71.43	16	1	5	2	4	4	7	4	27	4	3	2
hsa-miR-1307-3p	806	2.68037	0.0244088	0.00616822	1	21	149	80	71.43	56.4	85.71	29	2	0	4	8	6	14	3	50	4	6	5
hsa-miR-130a-3p	524	8.58096	0.0332313	0.0391343	1	22	89	45	40.91	50.6	42.86	14	1	0	2	10	4	7	3	33	5	1	4
hsa-miR-130a-5p	1028	2.47935	0.0819419	-0.0482953	1	22	89	45	45.45	50.6	28.57	14	1	0	2	10	4	7	3	33	5	1	4
hsa-miR-130b-3p	525	8.38593	0.0324897	-0.0390835	1	22	82	42	45.45	57.3	42.86	15	0	1	4	5	4	6	3	31	5	1	3
hsa-miR-130b-5p	773	2.59601	0.0530028	-0.00528169	1	21	82	42	47.62	57.3	42.86	15	0	1	4	5	4	6	3	31	5	1	3
hsa-miR-132-3p	754	5.75147	0.0401209	0.0201177	1	18	79	43	50	31.7	71.43	6	7	3	1	6	12	5	5	20	4	3	2
hsa-miR-132-5p	506	2.8751	0.0598067	-0.023668	1	19	71	40	52.63	33.8	42.86	6	3	3	0	2	12	6	4	21	4	4	3
hsa-miR-1321	796	2.54037	0.00165128	0.0137326	1	22	73	37	40.91	46.6	28.57	11	0	3	1	4	11	4	4	27	7	1	2
hsa-miR-1322	420	2.415	0.0513148	-0.033225	1	22	101	52	50	65.4	42.86	21	0	2	3	3	4	8	4	34	4	2	2
hsa-miR-1323	1229	2.42127	0.085069	-0.024492	1	24	96	53	41.67	57.3	57.14	15	0	2	1	2	5	7	5	29	4	4	4
hsa-miR-133a	431	3.02975	0.0153139	-0.107855	2	22	95	48	54.55	47.7	57.14	16.5	1.5	0.5	3	0.5	10	7.5	4	32	4.5	0.5	4
hsa-miR-133b	415	2.7098	0.0241671	0.132083	1	22	119	64	50	57.1	57.14	23	1	1	7	4	3	12	2	43	4	5	3
hsa-miR-134	771	2.43187	0.0252942	-0.005778	1	22	73	38	59.09	60.3	57.14	14	0	2	0	4	5	6	3	26	4	2	4
hsa-miR-135a-5p	641	2.45058	0.087359	-1.48	2	23	95	48	30.43	42.1	42.86	12.5	3	0.5	1	7.5	9	6	3.5	35	6	2	1
hsa-miR-135b-5p	642	5.94717	0.0861698	0.605192	1	23	97	54	34.78	52.6	42.86	14	0	1	0	8	6	4	4	36	9	3	1
hsa-miR-136-3p	533	2.41551	0.0535687	-0.0241509	1	22	82	41	40.91	45.1	42.86	14	0	1	0	4	9	4	4	31	8	1	1
hsa-miR-136-5p	570	2.68861	0.00933168	0.0182292	1	23	82	41	34.78	45.1	42.86	14	0	1	0	4	9	4	4	31	8	1	2
hsa-miR-139-3p	717	2.40639	0.0488922	-0.00809456	1	22	68	35	68.18	58.8	71.43	12	0	1	0	4	7	5	3	25	5	2	2
hsa-miR-140-3p	845	4.75199	0.0496998	-0.0012761	1	21	100	54	57.14	54	57.14	21	0	0	1	6	6	6	3	40	7	4	1
hsa-miR-140-5p	619	5.58821	0.0524337	-0.00950487	1	22	100	54	45.45	54	42.86	21	0	0	1	6	6	6	3	40	7	4	2
hsa-miR-141-3p	997	10.9863	0.0436092	0.00405696	1	22	95	50	40.91	55.8	42.86	20	0	2	0	3	7	8	3	35	4	5	2
hsa-miR-141-5p	678	3.37541	0.0269791	0.0191166	1	22	95	50	45.45	55.8	42.86	20	0	2	0	3	7	8	3	35	4	5	1
hsa-miR-142-3p	597	3.06434	0.0256416	-0.00187398	1	23	87	44	34.78	44.8	42.86	13	0	4	2	2	4	6	3	33	6	1	3
hsa-miR-143-5p	661	2.44178	0.0279368	-0.0129453	1	22	106	54	59.09	57.6	57.14	20	1	4	2	4	6	9	3	36	4	1	3
hsa-miR-144-3p	950	2.41778	0.0321923	-0.0164044	1	20	86	45	30	50	28.57	15	1	2	0	4	6	6	2	34	6	3	1
hsa-miR-145-3p	633	2.79428	0.0471188	0.00652605	1	22	88	44	40.91	47.7	42.86	16	2	0	1	2	13	7	4	30	4	1	3
hsa-miR-145-5p	783	6.4301	0.0416534	0.00581409	1	23	88	44	52.17	47.7	42.86	16	2	0	1	2	13	7	4	30	4	1	3
hsa-miR-146a-3p	997	2.39551	0.0394677	-0.0056412	1	22	99	53	40.91	45.5	42.86	16	0	0	1	4	7	7	3	37	5	4	3
hsa-miR-146b-5p	477	2.68349	0.0654283	-0.0521684	1	22	73	38	40.91	56.2	42.86	15	1	0	0	4	4	6	3	28	5	3	3
hsa-miR-1470	831	3.06278	0.01515	0.00382249	1	21	61	34	85.71	82	85.71	20	2	1	0	3	4	7	2	23	3	6	2
hsa-miR-1471	239	2.51392	0.0128667	-0.0254673	1	22	57	30	72.73	64.9	85.71	13	0	4	0	2	8	5	4	19	4	3	3
hsa-miR-147a	510	2.45635	0.0524113	0.028925	1	20	72	38	50	41.7	57.14	9	1	3	2	2	5	5	5	23	5	3	3
hsa-miR-148a-3p	927	7.01452	0.0405947	0.00505702	1	22	68	36	40.91	45.6	57.14	12	1	0	1	2	7	5	3	27	5	4	2
hsa-miR-148b-3p	927	6.81205	0.0405947	0	1	22	99	54	40.91	43.4	57.14	13	2	2	1	5	5	8	3	32	4	3	3
hsa-miR-148b-5p	694	2.38829	0.0986852	-0.017015	1	22	99	54	40.91	43.4	42.86	13	2	2	1	5	5	8	3	32	4	3	3
hsa-miR-149-5p	880	4.91249	0.00951174	0.00380075	1	23	89	46	60.87	71.9	71.43	24	0	1	0	5	4	10	2	34	3	3	5
hsa-miR-150-3p	699	2.39184	-0.0164381	0.0189918	1	22	84	44	68.18	66.7	42.86	24	0	0	1	2	4	7	2	34	5	4	1
hsa-miR-151a-3p	420	6.85087	0.0571514	-0.00277209	1	21	90	53	52.38	52.2	42.86	15	1	0	2	2	8	4	4	29	7	1	1
hsa-miR-151a-5p	327	8.09461	0.0287541	0.00678066	1	21	90	53	52.38	52.2	71.43	15	1	0	2	2	8	4	4	29	7	1	1
hsa-miR-152	861	2.38681	0.0551948	0.00424144	1	21	87	46	47.62	63.2	57.14	20	0	0	3	2	4	7	3	33	5	2	2
hsa-miR-153	694	4.68702	0.0765486	0.0121109	2	22	88.5	45.5	36.36	45.2	42.86	13	0.5	2.5	1	6	6.5	5	3.5	35	7	2.5	2
hsa-miR-1539	191	3.77331	0.0237571	-0.00417944	1	21	50	28	71.43	70	85.71	12	1	1	0	3	4	5	3	18	4	2	4
hsa-miR-154-5p	511	2.46676	0.0842788	-0.0122718	1	22	84	42	50	40.5	28.57	12	0	2	0	4	9	5	4	30	6	1	2
hsa-miR-155-5p	622	2.42235	0.0926238	-0.0215158	1	23	65	34	39.13	40	28.57	9	0	0	0	3	4	4	2	28	7	3	2
hsa-miR-15a-5p	961	4.11413	0.0876539	-0.0082701	1	22	83	41	40.91	42.2	57.14	12	4	3	1	4	5	5	6	26	5	0	2
hsa-miR-15b-3p	567	2.62872	0.0501139	-0.00591636	1	22	98	50	36.36	36.7	28.57	11	2	2	1	4	7	8	4	34	4	2	4
hsa-miR-15b-5p	978	9.31438	0.0704108	0.00445523	1	22	98	50	40.91	36.7	57.14	11	2	2	1	4	7	8	4	34	4	2	4
hsa-miR-16-2-3p	858	2.80027	0.0894282	-0.0585647	1	22	81	41	36.36	37	14.29	11	2	1	1	3	8	6	4	28	5	1	2
hsa-miR-16-5p	757	9.95016	0.0712703	-0.00633283	2	22	85	43	45.45	38.7	57.14	12	2	2	1	3.5	9	6.5	3.5	30.5	5	1	2.5
hsa-miR-17-3p	989	5.91703	0.0526257	-0.00812396	1	22	84	43	50	42.9	57.14	12	1	3	0	2	7	7	3	31	4	3	3
hsa-miR-17-5p	799	9.95161	0.0508355	-0.105005	1	23	84	43	47.83	42.9	42.86	12	1	3	0	2	7	7	3	31	4	3	4
hsa-miR-181a-2-3p	853	2.55962	-0.0316553	0.00467841	1	22	110	68	54.55	50	57.14	16	2	4	0	3	11	5	4	33	7	2	2
hsa-miR-181a-3p	480	2.99753	0.0630773	0.0056623	1	22	110	58	50	41.8	57.14	19	2	1	1	2	7	11	3	39	4	5	3
hsa-miR-181a-5p	929	4.61198	-0.0348517	-0.00975517	2	23	110	63	47.83	45.9	28.57	17.5	2	2.5	0.5	2.5	9	8	3.5	36	5.5	3.5	4
hsa-miR-181b-5p	955	2.55754	-0.0384804	-0.0643504	2	23	99.5	56	47.83	45.3	28.57	12.5	2	2.5	4.5	5.5	5.5	4.5	5	29	6.5	2.5	2
hsa-miR-181c-3p	521	2.64055	0.0429143	-0.00726272	1	22	110	57	54.55	54.6	57.14	18	1	3	4	5	11	8	5	33	4	5	2
hsa-miR-181c-5p	927	2.83499	-0.032918	0.0410952	1	22	110	57	45.45	54.6	28.57	18	1	3	4	5	11	8	5	33	4	5	3
hsa-miR-181d	969	2.55814	-0.0327519	0.042776	1	23	137	76	43.48	59.9	28.57	29	1	3	4	8	4	10	4	50	5	8	3
hsa-miR-182-3p	421	2.45712	0.0254873	0.0294065	1	21	110	59	42.86	57.3	42.86	22	2	4	0	3	14	8	4	36	4	5	2
hsa-miR-182-5p	875	3.40599	0.0521404	0.00573932	1	18	53	26	66.67	64.2	71.43	10	0	0	2	4	9	4	5	15	4	0	4
hsa-miR-1825	809	4.84915	0.0513596	-0.0153706	1	24	110	59	41.67	57.3	42.86	22	2	4	0	3	14	8	4	36	4	5	4
hsa-miR-1827	1015	2.39977	0.013214	0.0138919	1	18	66	38	38.89	48.5	71.43	13	3	2	1	2	4	7	3	22	3	5	4
hsa-miR-183-3p	722	2.41875	0.0888452	-0.00493072	1	22	110	63	45.45	49.1	14.29	17	1	4	2	2	6	8	3	38	5	6	2
hsa-miR-183-5p	882	6.78322	0.0716172	-0.00432639	1	22	110	63	40.91	49.1	57.14	17	1	4	2	2	6	8	3	38	5	6	2
hsa-miR-184	352	2.5947	-0.0160399	0.00565147	1	22	84	43	50	48.8	71.43	13	0	0	3	7	6	7	2	33	5	2	3
hsa-miR-185-3p	806	2.40018	-0.00292415	-0.0102887	1	22	82	42	63.64	63.4	85.71	18	1	0	0	7	6	6	3	31	5	2	2
hsa-miR-185-5p	682	6.11673	0.0501318	0.0071833	1	22	82	42	50	63.4	57.14	18	1	0	0	7	6	6	3	31	5	2	4
hsa-miR-186-3p	1171	2.57277	0.0663092	-0.00365134	1	22	86	44	45.45	36.1	57.14	12	0	1	0	5	14	4	4	33	8	2	1
hsa-miR-186-5p	1220	5.96134	0.135096	-0.00484885	1	22	86	44	40.91	36.1	14.29	12	0	1	0	5	14	4	4	33	8	2	2
hsa-miR-188-5p	835	3.08368	-0.00354151	-0.000663163	1	21	86	44	61.9	58.1	42.86	18	1	3	2	2	5	7	4	27	4	3	2
hsa-miR-18a-3p	767	2.38994	0.0290774	0.0226644	1	23	71	36	56.52	45.1	71.43	11	1	1	1	4	5	8	3	23	3	2	4
hsa-miR-18a-5p	368	8.50744	0.0333855	0.0216924	1	23	71	36	43.48	45.1	57.14	11	1	1	1	4	5	8	3	23	3	2	5
hsa-miR-18b-3p	484	2.99097	0.0161285	-0.0334786	1	22	71	39	59.09	46.5	57.14	11	0	1	2	3	3	7	2	25	4	2	4
hsa-miR-18b-5p	369	5.85787	0.0249991	0.00662838	1	23	71	39	43.48	46.5	57.14	11	0	1	2	3	3	7	2	25	4	2	4
hsa-miR-1909-5p	416	2.42169	0.0457127	-0.0139791	1	21	80	41	71.43	72.5	71.43	18	1	0	2	6	5	7	3	25	4	2	4
hsa-miR-190a	488	2.6084	0.0646742	0.00916036	1	22	85	44	22.73	34.1	28.57	11	1	0	0	3	10	6	4	31	5	2	2
hsa-miR-190b	502	2.5832	0.0552563	-0.0477035	1	21	79	41	28.57	34.2	28.57	8	1	2	0	5	6	5	3	32	6	2	2
hsa-miR-191-3p	375	4.20835	-0.00588045	0.00121361	1	21	80	42	71.43	58.8	57.14	14	0	4	2	6	12	6	5	25	4	3	3
hsa-miR-191-5p	151	2.42521	0.0315784	-0.0191079	1	20	80	41	60	58.8	71.43	17	0	0	4	3	4	8	3	27	3	1	3
hsa-miR-1910	583	2.51445	0.0416187	0.00355139	1	23	80	41	56.52	58.8	57.14	17	0	0	4	3	4	8	3	27	3	1	4
hsa-miR-1911-3p	505	2.4422	0.016202	0.0105405	1	22	80	41	50	40	57.14	12	1	4	0	1	7	7	3	27	4	0	4
hsa-miR-1914-3p	1014	5.33667	0.0222622	0.00136203	1	22	80	41	72.73	71.3	71.43	21	0	1	2	3	11	7	4	27	4	2	3
hsa-miR-1914-5p	927	2.63136	0.0184247	0.0217842	1	20	80	44	90	78.8	85.71	23	0	1	2	7	4	7	2	30	4	4	3
hsa-miR-1915-3p	889	4.05045	0.0520337	-0.0084554	1	22	80	44	72.73	78.8	71.43	23	0	1	2	7	4	7	2	30	4	4	3
hsa-miR-1915-5p	591	2.50045	-0.00459482	-0.0309822	1	23	92	47	52.17	59.8	42.86	20	0	1	3	3	4	8	3	34	4	2	3
hsa-miR-192-5p	320	3.66655	0.0237134	-0.000283059	1	21	110	57	47.62	57.3	42.86	20	0	1	5	2	16	8	4	32	4	3	2
hsa-miR-193a-3p	534	3.58559	0.0354344	-0.0251516	1	22	88	47	50	63.6	71.43	18	1	1	2	6	10	6	4	29	5	0	4
hsa-miR-193b-3p	453	5.33463	-0.00765772	0.0300175	1	22	83	41	59.09	49.4	71.43	14	1	0	1	8	9	7	4	28	4	0	4
hsa-miR-194-3p	647	2.43067	0.0930876	-0.0338344	1	22	85	45	59.09	62.4	71.43	19	0	0	3	6	4	6	3	34	6	2	2
hsa-miR-194-5p	671	2.72578	0.0369712	-0.0172318	2	22	85	44.5	45.45	51.8	42.86	15.5	1	0.5	2	6	5	6.5	3	33	5.5	2.5	3
hsa-miR-195-3p	858	2.50144	0.0823276	0.0813922	1	22	87	44	54.55	56.3	14.29	15	0	4	1	2	14	5	5	30	6	1	2
hsa-miR-195-5p	874	4.51899	0.0976699	-0.0224395	1	21	87	44	42.86	56.3	57.14	15	0	4	1	2	14	5	5	30	6	1	2
hsa-miR-196a-5p	383	5.59512	0.0281905	-0.101797	2	22	90	46.5	40.91	45.5	42.86	13.5	1	0.5	1.5	8	6	6.5	3.5	33	5	2	2.5
hsa-miR-196b-3p	165	2.39515	0.0278555	0.10188	1	22	84	44	59.09	47.6	71.43	11	0	0	0	7	10	5	4	31	6	1	3
hsa-miR-196b-5p	403	7.07175	0.00859976	0.0716178	1	22	84	44	45.45	47.6	42.86	11	0	0	0	7	10	5	4	31	6	1	3
hsa-miR-197-3p	723	5.56445	0.00187544	0.00702859	2	22	77	38	63.64	46.8	71.43	13	0	2	5	2	13	4	6	26	6	0	3
hsa-miR-1973	99	3.51812	-0.00553073	0.034949	1	23	75	38	69.57	62.7	57.14	18	0	0	5	5	4	6	3	29	5	1	4
hsa-miR-1976	660	2.42076	0.0522185	-0.0110253	1	20	52	26	65	61.5	71.43	12	0	1	1	2	8	3	5	19	6	0	2
hsa-miR-198	671	2.48862	0.0480163	0.0127357	1	22	62	32	59.09	38.7	57.14	7	0	3	1	4	14	4	6	18	4	2	4
hsa-miR-199a-3p	652	2.90693	0.0738628	0.0554764	2	22	90.5	50	40.91	52.2	42.86	17	1.5	2	0	2.5	4.5	7.5	3.5	31	4	3.5	2
hsa-miR-199b-5p	675	2.88167	0.051789	0.0419829	1	23	110	59	43.48	52.7	57.14	21	2	1	1	5	4	9	3	37	4	4	4
hsa-miR-19a-3p	992	10.5713	0.0310899	0.00264787	1	23	82	43	34.78	42.7	42.86	14	1	1	0	3	7	5	3	33	7	2	2
hsa-miR-19a-5p	686	2.40429	0.0804954	-0.0189078	1	22	82	43	36.36	42.7	42.86	14	1	1	0	3	7	5	3	33	7	2	0
hsa-miR-19b-1-5p	713	2.56552	0.0694359	0.0701851	1	23	87	46	47.83	43.7	42.86	15	0	0	0	6	13	5	4	34	7	4	1
hsa-miR-19b-2-5p	699	2.51255	0.0771859	-0.0546277	1	22	96	51	36.36	34.4	42.86	11	0	1	0	7	4	5	4	39	8	3	1
hsa-miR-19b-3p	992	10.323	0.0310899	0	2	23	91.5	48.5	39.13	39	42.86	13	0	0.5	0	6.5	8.5	5	4	36.5	7.5	3.5	2.5
hsa-miR-200a-3p	863	6.16619	0.0250278	-0.00832016	1	22	90	51	40.91	55.6	42.86	19	0	1	1	2	5	6	4	33	6	3	2
hsa-miR-200a-5p	623	2.43158	0.0751876	0.016718	1	22	90	51	54.55	55.6	28.57	19	0	1	1	2	5	6	4	33	6	3	1
hsa-miR-200b-3p	942	7.53166	0.0821043	-0.00333816	1	22	95	49	36.36	60	28.57	20	1	2	2	5	7	9	3	32	4	4	4
hsa-miR-200b-5p	583	2.51156	0.082265	-0.00635154	1	22	95	49	50	60	28.57	20	1	2	2	5	7	9	3	32	4	4	2
hsa-miR-200c-3p	878	9.1879	0.07204	0.0153384	1	23	68	35	43.48	55.9	28.57	13	0	1	2	7	8	6	3	25	4	2	4
hsa-miR-200c-5p	577	2.80621	0.0553664	-0.00931368	1	22	68	35	54.55	55.9	42.86	13	0	1	2	7	8	6	3	25	4	2	2
hsa-miR-202-3p	464	2.82887	0.0605754	-0.0355375	1	20	110	57	50	58.2	42.86	22	0	2	2	6	6	7	3	43	6	4	1
hsa-miR-202-5p	1105	2.52834	0.0663019	-0.00791293	1	22	110	57	31.82	58.2	42.86	22	0	2	2	6	6	7	3	43	6	4	2
hsa-miR-204-5p	766	2.43248	0.0344559	-0.0610045	1	22	110	63	45.45	48.2	42.86	16	2	4	0	4	15	7	4	33	5	3	3
hsa-miR-205-3p	1284	2.77475	0.0861164	0.00150862	1	20	55	28	25	32.7	28.57	4	0	1	4	2	16	3	7	16	5	1	3
hsa-miR-205-5p	932	3.59324	-6.33519e-05	0.00893045	1	23	91	46	26.09	29.7	14.29	7	2	1	5	4	6	5	5	34	7	1	2
hsa-miR-2053	991	2.5849	0.109305	0.00990208	1	22	110	61	54.55	48.2	42.86	16	0	1	4	5	13	5	6	36	7	2	2
hsa-miR-206	872	2.81847	0.068244	-0.0303566	1	22	86	44	45.45	45.4	42.86	12	0	0	2	8	6	5	3	35	7	2	1
hsa-miR-208b	598	2.41189	0.0377734	-0.00886492	1	22	77	39	31.82	42.9	42.86	8	1	1	1	6	7	4	4	29	7	0	3
hsa-miR-20a-3p	1182	3.85105	0.0584972	0.00170044	1	22	71	37	36.36	38	42.86	10	1	0	1	5	6	5	3	29	6	3	1
hsa-miR-20a-5p	798	10.4623	0.0500606	0.104687	1	23	71	37	39.13	38	42.86	10	1	0	1	5	6	5	3	29	6	3	2
hsa-miR-20b-5p	798	7.75888	0.0500606	0	1	23	69	35	47.83	44.9	42.86	9	0	0	1	4	7	4	5	25	6	2	3
hsa-miR-21-3p	581	7.22488	0.0646391	-0.00204074	1	22	110	59	63.64	72.7	57.14	28	0	2	2	4	3	10	2	40	4	4	5
hsa-miR-21-5p	495	14.4337	0.048242	0.00289253	1	22	75	38	63.64	61.3	57.14	14	0	0	0	7	5	6	3	29	5	1	3
hsa-miR-210	140	6.37883	0.0425565	-0.00622435	1	21	91	45	47.62	40.7	42.86	11	0	2	4	4	5	5	4	34	7	0	2
hsa-miR-211-5p	835	2.4883	0.00261103	0.0405586	1	21	80	41	57.14	55	71.43	16	0	1	4	1	10	7	4	27	4	2	4
hsa-miR-2115-3p	744	2.39885	0.0620276	0.0168492	1	21	80	40	61.9	52.5	57.14	16	1	1	5	1	9	6	3	29	5	0	3
hsa-miR-2116-3p	810	3.88094	0.0210182	0.00220042	1	21	80	44	47.62	48.8	42.86	14	0	2	0	3	5	6	4	26	4	3	3
hsa-miR-212-3p	673	3.53693	0.058142	-0.0301851	1	22	110	59	59.09	56.4	71.43	22	1	0	4	2	13	4	6	39	10	1	2
hsa-miR-215	654	2.54535	0.0283163	-0.0127779	1	22	72	37	36.36	48.6	28.57	13	0	0	1	7	5	6	2	28	5	3	4
hsa-miR-218-5p	683	3.00604	0.092235	-0.0120063	2	21	110	58.5	38.1	50	42.86	17	2	3.5	0.5	6	6.5	8	4	37.5	4.5	2.5	2
hsa-miR-219-5p	281	4.62512	0.0790907	-0.00889224	2	21	103.5	55	38.1	62.4	42.86	23.5	0.5	1	2.5	4.5	7	8.5	3.5	37.5	4.5	3	3.5
hsa-miR-22-3p	610	7.33059	0.0492938	-0.00673824	1	23	110	62	47.83	47.3	42.86	19	0	1	1	5	5	9	3	40	4	5	3
hsa-miR-22-5p	648	2.71874	0.0461098	-0.00602945	1	22	110	62	36.36	47.3	71.43	19	0	1	1	5	5	9	3	40	4	5	3
hsa-miR-221-3p	717	8.25013	-0.0433546	0.00597987	1	21	110	59	52.38	50.9	42.86	20	0	1	2	4	11	6	5	38	6	2	2
hsa-miR-221-5p	690	3.85404	0.0631754	-0.0199929	1	22	110	59	50	50.9	42.86	20	0	1	2	4	11	6	5	38	6	2	1
hsa-miR-222-3p	606	5.33527	-0.0184602	0.011267	1	22	110	60	40.91	53.6	42.86	20	0	0	4	3	9	7	5	38	5	3	2
hsa-miR-222-5p	677	2.43046	0.0442961	0.00458203	1	22	110	60	40.91	53.6	28.57	20	0	0	4	3	9	7	5	38	5	3	3
hsa-miR-223-3p	612	3.60265	0.0422511	0.00906531	1	22	85	44	45.45	54.1	71.43	16	0	0	1	4	9	6	3	34	6	4	1
hsa-miR-223-5p	475	2.53519	0.0362687	0.0133256	1	23	81	41	43.48	44.4	28.57	13	2	0	0	5	5	7	3	31	4	2	3
hsa-miR-224-5p	843	2.61267	0.0269622	0.0187306	1	22	85	44	40.91	54.1	42.86	16	0	0	1	4	9	6	3	34	6	4	1
hsa-miR-2278	593	2.76144	0.030701	0.000783508	1	22	96	51	59.09	58.3	57.14	20	0	3	1	7	4	9	3	36	4	4	3
hsa-miR-23a-3p	1039	11.0054	0.0754232	0.00354769	1	21	73	37	47.62	57.5	28.57	15	0	1	3	4	10	6	3	27	4	1	3
hsa-miR-23a-5p	847	2.60888	0.0136106	0.0144338	1	22	73	37	59.09	57.5	71.43	15	0	1	3	4	10	6	3	27	4	1	2
hsa-miR-23b-3p	1008	7.50119	0.0836237	-0.0209435	1	21	97	52	47.62	50.5	28.57	18	1	1	1	5	14	9	3	35	4	6	2
hsa-miR-23b-5p	347	2.49315	0.0319309	-0.00840388	1	22	97	52	50	50.5	71.43	18	1	1	1	5	14	9	3	35	4	6	1
hsa-miR-23c	994	4.17895	0.0686723	0.0484624	1	22	100	56	45.45	45	28.57	16	0	3	3	2	6	9	3	35	4	7	5
hsa-miR-24-1-5p	425	2.73064	0.0465818	0.0337014	1	22	68	34	45.45	50	57.14	12	0	2	4	2	13	5	4	23	5	1	3
hsa-miR-24-3p	906	10.2215	0.0130844	2.50273e-06	2	22	70.5	36.5	54.55	52.4	71.43	12.5	0.5	1	3	3	9	5	4	24.5	5	2.5	3
hsa-miR-25-3p	622	9.48772	0.0294453	-0.00228069	1	22	84	43	50	63.1	42.86	19	1	1	2	5	7	9	3	28	3	2	4
hsa-miR-26a-1-3p	540	2.55254	0.104114	-0.00315441	1	22	77	39	45.45	55.8	28.57	14	0	2	1	5	7	5	3	30	6	1	2
hsa-miR-26a-2-3p	821	2.53859	0.0996364	-0.0211912	1	22	84	42	31.82	47.6	28.57	12	0	2	0	8	14	5	6	28	6	0	2
hsa-miR-26a-5p	756	7.47302	0.0766507	-0.0138731	2	22	80.5	40.5	40.91	51.7	28.57	13	0	2	0.5	6.5	10.5	5	4.5	29	6	0.5	2
hsa-miR-26b-5p	820	7.93894	0.0718116	0.0139904	1	21	77	40	33.33	55.8	28.57	15	0	2	0	4	6	6	3	30	5	3	2
hsa-miR-27a-3p	864	10.4893	0.0349988	0.00455186	1	21	78	40	52.38	60.3	42.86	16	1	0	5	6	8	8	3	28	4	2	2
hsa-miR-27b-3p	853	7.41343	0.0330551	-0.00461761	1	21	97	53	47.62	47.4	42.86	17	0	2	1	6	3	5	4	37	7	4	1
hsa-miR-28-5p	599	5.57029	0.0129151	-0.00587067	1	22	86	45	45.45	52.3	57.14	16	0	1	0	4	6	5	3	35	7	1	2
hsa-miR-2861	903	4.72058	0.0276401	0.00657632	1	19	90	47	89.47	76.7	85.71	25	0	3	3	4	8	8	3	30	4	3	4
hsa-miR-296-3p	761	2.59746	0.0424179	-0.00621443	1	22	80	40	68.18	60	57.14	17	0	0	4	6	9	6	4	29	5	1	3
hsa-miR-296-5p	599	3.25432	-0.000346182	0.0307433	1	21	80	40	66.67	60	100	17	0	0	4	6	9	6	4	29	5	1	3
hsa-miR-297	483	2.42575	0.0605947	-0.0114823	1	21	66	34	42.86	27.3	28.57	6	0	0	0	6	4	4	2	28	7	2	1
hsa-miR-299-3p	336	2.43985	0.0440109	-0.00677677	1	22	63	31	45.45	38.1	57.14	10	0	0	1	2	7	2	4	27	14	0	1
hsa-miR-299-5p	1062	2.58079	0.0492695	0.00329771	1	22	63	31	45.45	38.1	42.86	10	0	0	1	2	7	2	4	27	14	0	0
hsa-miR-29a-3p	621	10.2039	0.0437723	0.00760536	1	22	64	32	40.91	32.8	57.14	7	2	0	0	4	11	3	6	23	8	1	1
hsa-miR-29a-5p	907	2.7046	0.0773634	0.00280527	1	22	64	32	36.36	32.8	28.57	7	2	0	0	4	11	3	6	23	8	1	2
hsa-miR-29b-1-5p	762	4.46756	0.0579709	0.00765505	1	24	81	42	41.67	39.5	42.86	10	1	1	0	7	13	4	4	31	8	2	2
hsa-miR-29b-3p	692	10.6651	0.0426035	8.15447e-05	2	23	81	42	34.78	39.5	57.14	10	0.5	0.5	0	6.5	13.5	4.5	4	31	7	2.5	2
hsa-miR-29c-3p	620	7.01997	0.0436119	-0.0101644	1	22	88	47	36.36	44.3	57.14	12	1	0	0	7	5	5	4	34	7	3	2
hsa-miR-29c-5p	323	2.44476	-0.00170807	0.0198694	1	22	88	47	50	44.3	57.14	12	1	0	0	7	5	5	4	34	7	3	1
hsa-miR-300	1152	2.59678	0.0612992	-0.00459966	1	22	83	44	45.45	43.4	28.57	11	1	3	3	5	7	6	6	24	4	2	3
hsa-miR-301a-3p	835	7.55253	0.0505616	0.00530016	1	22	86	47	40.91	40.7	57.14	13	2	1	3	2	3	6	3	31	5	2	3
hsa-miR-301b	835	5.09981	0.0505616	0	1	23	78	43	39.13	52.6	42.86	13	0	2	2	3	5	6	3	27	4	3	3
hsa-miR-302a-3p	816	2.53539	-0.0150318	0.0490416	1	23	69	34	39.13	40.6	42.86	10	2	1	1	5	9	4	4	27	7	0	3
hsa-miR-302b-3p	1059	2.57766	0.0764096	-0.0076837	1	23	73	38	34.78	38.4	42.86	10	1	2	0	3	11	5	5	23	5	1	4
hsa-miR-302c-3p	823	2.58841	0.0366492	-0.00539284	1	23	68	34	43.48	45.6	42.86	10	0	1	1	7	5	5	4	25	5	1	3
hsa-miR-302e	647	2.41057	0.018388	0.068689	1	17	72	44	41.18	40.3	42.86	10	0	0	1	2	6	5	4	22	4	3	2
hsa-miR-3065-3p	610	2.48669	-0.00079802	0.0424227	1	23	79	43	47.83	50.6	71.43	15	1	0	2	2	4	7	3	30	4	2	3
hsa-miR-3065-5p	922	2.50074	0.0444842	0.0170026	1	23	79	43	39.13	50.6	28.57	15	1	0	2	2	4	7	3	30	4	2	3
hsa-miR-30a-5p	925	2.79201	0.0432377	-0.102486	1	22	71	39	45.45	53.5	28.57	14	0	1	2	4	4	4	3	29	7	2	1
hsa-miR-30b-3p	1386	2.73785	0.0585382	0.045401	1	22	88	46	50	43.2	71.43	14	3	1	1	5	12	5	5	31	6	3	2
hsa-miR-30b-5p	695	8.22982	0.0633072	0.000464729	1	22	88	46	40.91	43.2	28.57	14	3	1	1	5	12	5	5	31	6	3	3
hsa-miR-30c-1-3p	1055	2.58161	0.0518537	-0.0852559	1	22	89	48	54.55	50.6	57.14	17	2	1	0	5	4	7	4	31	4	3	4
hsa-miR-30c-2-3p	1027	2.40946	0.0547869	0.09702	1	22	72	37	50	41.7	57.14	10	2	3	0	1	14	4	7	22	6	1	3
hsa-miR-30c-5p	785	6.45384	0.0660409	-0.00290929	2	23	80.5	42.5	43.48	46.1	28.57	13.5	2	2	0	3	9	5.5	5.5	26.5	5	2	3
hsa-miR-30d-3p	941	2.71744	0.0558072	0.00178915	1	22	70	37	45.45	45.7	28.57	11	1	1	3	3	6	4	4	24	6	2	2
hsa-miR-30d-5p	935	6.7264	0.0372374	0.064574	1	22	70	37	50	45.7	28.57	11	1	1	3	3	6	4	4	24	6	2	2
hsa-miR-30e-3p	1239	4.07126	0.0722967	0.0021775	1	22	92	48	45.45	51.1	28.57	18	1	3	1	5	4	6	3	35	6	2	1
hsa-miR-30e-5p	921	6.82005	0.0424407	-0.0233732	1	22	92	48	40.91	51.1	28.57	18	1	3	1	5	4	6	3	35	6	2	1
hsa-miR-31-3p	275	8.6364	0.00328187	0.00511646	1	20	68	37	35	41.2	42.86	9	0	0	1	6	4	5	3	27	5	2	1
hsa-miR-31-5p	471	8.73268	0.0195199	0.00289434	2	22	71	35.5	50	46.5	71.43	13.5	0	1	1	1	11	1	11	30	30	0	0
hsa-miR-3115	351	2.5981	0.0688568	-0.0189979	1	21	78	39	42.86	46.2	42.86	12	1	2	2	3	9	7	3	29	4	1	4
hsa-miR-3116	631	2.41639	0.00373958	0.0134245	6	23	74.8	37	30.43	31.6	57.14	8.3	1.16667	0	2.16667	0.333333	10.3333	3.83333	4.33333	29.5	8.5	0.166667	2.16667
hsa-miR-3117-3p	365	2.43525	-0.0118071	0.0226276	2	20	85	42	40	34.1	42.86	11	0.5	1	1	1	9	3	5	35	11.5	0	0
hsa-miR-3118	1316	2.45759	0.0605709	0.0117363	1	21	81	40	52.38	54.3	42.86	16	1	1	2	4	11	5	4	30	6	0	3
hsa-miR-3120-3p	916	2.4313	0.0531883	-0.00951323	1	22	73	36	54.55	50.7	57.14	14	0	1	1	1	5	5	3	30	6	0	4
hsa-miR-3125	785	4.82594	0.0518082	-0.00498879	1	22	74	37	54.55	40.5	71.43	11	2	3	1	1	12	6	4	26	4	0	4
hsa-miR-3127-5p	711	4.61922	0.039088	-0.00989465	1	22	76	39	40.91	43.4	42.86	13	1	1	0	4	4	2	4	31	16	1	0
hsa-miR-3129-5p	653	2.7487	0.0728532	-0.103638	2	21	75	37	66.67	54.7	57.14	19	0	1	0	0	7	1	7	34	34	0	0
hsa-miR-3130-5p	485	2.58353	0.0115186	0.0047481	1	24	75	41	54.17	61.3	57.14	19	0	0	2	3	4	6	3	29	5	4	4
hsa-miR-3132	583	4.03969	0.0172118	-0.00326175	1	23	74	37	26.09	33.8	42.86	9	1	2	1	3	8	3	4	30	10	0	1
hsa-miR-3136-5p	579	2.56702	0.0608878	-0.0111365	1	24	82	43	54.17	67.1	57.14	23	0	1	3	2	4	6	2	34	6	3	4
hsa-miR-3137	675	2.44499	0.0299244	-0.0359283	1	23	76	38	47.83	46.1	57.14	11	2	4	1	6	12	4	7	24	6	0	1
hsa-miR-3138	764	2.7126	0.0398269	-0.018684	1	22	71	36	40.91	50.7	57.14	13	1	3	1	2	8	5	4	26	5	1	4
hsa-miR-3140-3p	938	2.48645	0.0662781	0.0168978	1	19	61	32	73.68	68.9	85.71	15	2	1	0	4	5	4	2	21	5	1	4
hsa-miR-3141	791	3.13467	-0.0159748	-0.00483064	1	22	82	43	45.45	45.1	57.14	14	0	2	0	2	4	4	4	32	8	2	2
hsa-miR-3145-3p	853	2.51527	0.0699886	0.0096898	1	22	79	41	40.91	38	42.86	13	0	0	1	2	5	4	3	34	8	2	2
hsa-miR-3146	699	2.46029	0.099011	-0.0232393	1	24	66	35	62.5	66.7	71.43	18	0	2	1	5	6	6	2	27	4	4	5
hsa-miR-3147	784	2.45784	0.0207687	-0.0473833	1	22	77	38	40.91	36.4	28.57	11	1	0	2	3	7	3	4	33	11	0	0
hsa-miR-3148	1323	3.45823	0.100078	-0.00628422	1	23	83	42	30.43	32.5	28.57	9	0	0	2	5	8	3	6	33	11	1	2
hsa-miR-3149	888	5.77727	0.0731798	-0.00657557	1	22	80	40	63.64	62.5	71.43	21	0	0	2	2	5	4	2	35	9	1	1
hsa-miR-3154	652	2.674	0.0560972	-0.0182989	1	21	82	42	61.9	65.9	71.43	22	0	1	1	2	4	3	3	36	12	1	1
hsa-miR-3156-5p	735	3.91942	0.0397135	-0.010954	1	22	85	44	54.55	56.5	57.14	17	0	0	3	6	4	6	3	33	6	1	3
hsa-miR-3162-5p	896	6.89336	0.0120916	-0.00207502	1	23	82	41	56.52	48.8	57.14	16	0	1	5	1	6	5	4	32	6	0	3
hsa-miR-3164	510	2.38896	0.0523613	0.000464931	1	22	83	43	45.45	50.6	42.86	14	1	0	2	5	3	4	4	33	8	1	1
hsa-miR-3167	690	2.44271	0.0532105	0.00602905	1	22	85	45	36.36	43.5	42.86	16	0	0	1	3	4	4	2	38	10	3	0
hsa-miR-3169	511	2.40627	0.0385826	0.00178505	1	22	83	41	50	41	57.14	13	1	1	1	5	11	2	6	35	18	0	0
hsa-miR-3170	627	2.66378	0.0169751	-0.00609119	1	22	77	38	54.55	49.4	57.14	14	1	0	3	3	9	3	5	31	10	0	2
hsa-miR-3171	984	2.5697	0.0926168	0.00360166	1	24	74	38	29.17	20.3	28.57	4	0	1	0	4	4	3	4	31	10	1	2
hsa-miR-3174	383	2.85347	0.0333671	0.0137053	1	23	87	48	47.83	46	42.86	14	0	1	1	5	4	7	3	33	5	5	2
hsa-miR-3179	885	2.48931	0.0135302	0.0165978	3	22	84	42	36.36	44.1	71.43	15	1	1	1	3	8	2	5	37	18	0	1
hsa-miR-3180-5p	1317	3.29191	-0.00386457	0.000125564	3	25	92	52.6667	72	76.1	42.86	26.7	0	0.333333	2	2.66667	4	5.66667	4	32	6	1.66667	2
hsa-miR-3188	742	2.40489	0.00776833	-0.00426623	1	23	85	45	60.87	70.6	57.14	21	0	0	1	8	8	6	3	32	5	4	2
hsa-miR-3189-3p	828	2.47212	0.0257275	0.00406584	1	21	73	39	61.9	60.3	71.43	17	0	0	1	5	5	6	4	26	4	3	2
hsa-miR-3192	761	2.531	0.0505228	-0.0205494	1	23	77	40	52.17	48.1	71.43	13	0	1	1	5	4	6	4	28	5	2	4
hsa-miR-3193	307	2.44394	0.0124153	-0.0368087	1	22	55	29	54.55	56.4	71.43	13	0	2	0	2	4	6	2	22	4	3	3
hsa-miR-3195	370	5.7856	0.00285715	-0.0282399	1	17	84	48	88.24	92.9	100	26	0	0	1	1	3	7	3	28	4	2	4
hsa-miR-3196	440	6.17023	0.0478727	-0.0118472	1	18	64	32	88.89	75	100	16	1	0	0	5	11	4	5	22	6	1	3
hsa-miR-3198	785	6.59604	0.0133031	-0.00380729	2	22	80	41	59.09	55.6	57.14	17.5	1	2	0.5	3	4	6.5	2	32.5	5.5	2	3
hsa-miR-32-3p	1210	4.82286	0.126846	-0.00574087	1	22	85	46	59.09	56.5	57.14	18	2	0	2	5	6	9	3	31	3	5	3
hsa-miR-32-5p	551	4.67893	0.0463208	0.0306447	1	22	85	46	50	56.5	42.86	18	2	0	2	5	6	9	3	31	3	5	3
hsa-miR-3200-3p	495	3.37916	0.0226863	-0.0016273	1	17	52	27	29.41	38.5	42.86	8	0	1	0	1	7	3	4	20	7	2	2
hsa-miR-3202	757	2.55775	-0.0172294	-0.00867365	2	22	108.5	65.5	50	36.2	42.86	10.5	2	3	1.5	3.5	5	4	4.5	21.5	5.5	2	2
hsa-miR-320a	889	6.5366	0.0558335	-0.0114415	2	20	69	35.5	50	45	42.86	10	2.5	2	2	6	7	3.5	6	22.5	6.5	0.5	2.5
hsa-miR-320b	834	7.79887	0.0595781	0.00531447	2	19	48	25	47.37	47.9	42.86	8	0	1	1.5	3.5	4	3.5	2.5	18	5	0	3
hsa-miR-320c	1056	6.01867	0.0532557	0.0174975	1	18	53	27	50	54.7	57.14	11	0	0	1	3	3	4	2	21	5	0	2
hsa-miR-320d	905	7.30171	0.0891612	-0.00690751	1	21	86	45	52.38	50	28.57	15	0	1	1	4	8	7	4	27	4	1	4
hsa-miR-320e	706	6.73979	0.0723719	-0.00676325	1	22	86	45	72.73	50	71.43	15	0	1	1	4	8	7	4	27	4	1	4
hsa-miR-323a-3p	1170	2.43634	0.0278046	0.023522	1	22	82	43	54.55	48.8	42.86	14	0	2	0	6	3	4	4	30	8	2	2
hsa-miR-323b-5p	451	2.39852	0.0221124	-0.00961598	1	20	83	43	70	61.5	85.71	18	1	2	1	3	10	8	3	28	4	1	5
hsa-miR-324-3p	549	7.90774	0.0118301	0.000526746	1	23	83	43	60.87	61.5	71.43	18	1	2	1	3	10	8	3	28	4	1	6
hsa-miR-324-5p	488	7.04939	0.0265563	-0.0143165	1	23	98	54	47.83	42.9	42.86	9	0	2	3	7	8	7	4	30	4	0	6
hsa-miR-325	533	2.45498	0.0521606	-0.016746	1	22	70	36	31.82	38.6	42.86	9	0	0	1	7	4	5	3	28	6	2	2
hsa-miR-326	852	2.6291	0.0137557	0.0196299	1	20	95	50	70	64.2	71.43	22	0	0	1	6	5	6	4	34	6	4	2
hsa-miR-328	719	3.44484	0.0130374	-0.0278281	1	22	75	40	68.18	68	71.43	19	1	1	3	7	4	6	3	26	4	3	2
hsa-miR-330-3p	869	2.7877	0.104974	-0.0128215	1	23	94	51	60.87	60.6	42.86	23	1	1	3	0	13	8	3	32	4	5	3
hsa-miR-331-3p	612	7.81321	0.0251335	0.00784823	1	21	94	52	61.9	51.1	85.71	15	1	1	3	4	13	5	4	29	6	1	2
hsa-miR-335-3p	1343	3.13862	0.129689	0.00342378	1	22	94	51	36.36	38.3	14.29	13	0	1	3	3	6	6	3	33	6	1	2
hsa-miR-335-5p	1154	3.43697	0.0979712	-0.00703043	1	23	94	51	30.43	38.3	57.14	13	0	1	3	3	6	6	3	33	6	1	3
hsa-miR-337-3p	1017	2.4257	0.110639	-0.027867	1	22	93	52	40.91	48.4	28.57	15	1	1	2	5	6	7	2	32	5	3	4
hsa-miR-338-3p	1329	2.53017	0.0563991	0.00625493	1	22	67	34	40.91	46.3	57.14	10	1	0	2	2	13	5	4	24	5	2	3
hsa-miR-338-5p	929	2.4238	0.0486238	0.0268768	1	22	67	34	45.45	46.3	14.29	10	1	0	2	2	13	5	4	24	5	2	2
hsa-miR-339-3p	245	2.54371	0.0291124	0.00992325	1	23	94	52	69.57	73.4	85.71	21	0	1	2	5	4	8	2	31	4	0	5
hsa-miR-33a-5p	582	4.5006	0.0549994	-0.0967572	1	21	69	36	42.86	47.8	42.86	13	0	0	1	3	5	4	4	27	7	1	2
hsa-miR-33b-3p	303	5.23997	0.0330324	0.0234869	1	22	96	53	72.73	72.9	57.14	25	0	0	1	5	5	8	2	36	4	4	2
hsa-miR-33b-5p	608	2.55828	0.0395769	0.169636	1	20	96	53	50	72.9	42.86	25	0	0	1	5	5	8	2	36	4	4	1
hsa-miR-340-3p	584	2.58079	0.0734399	-0.0180598	1	22	95	49	40.91	39	71.43	11	0	1	1	7	7	6	4	33	6	2	3
hsa-miR-340-5p	1188	3.99453	0.0874405	-0.000176248	1	22	95	49	27.27	39	14.29	11	0	1	1	7	7	6	4	33	6	2	3
hsa-miR-342-3p	617	5.61369	0.0482256	-0.0094776	1	23	99	54	52.17	49.5	57.14	18	3	2	0	4	4	6	4	33	6	4	3
hsa-miR-342-5p	508	2.57754	0.0207272	-0.00116245	1	21	99	54	47.62	49.5	85.71	18	3	2	0	4	4	6	4	33	6	4	3
hsa-miR-34a-3p	551	3.02738	0.0817822	-0.00653745	1	22	110	59	45.45	50.9	42.86	19	2	2	0	10	4	9	3	40	4	6	2
hsa-miR-34a-5p	563	8.82199	0.00584907	-0.0125966	1	22	110	59	50	50.9	71.43	19	2	2	0	10	4	9	3	40	4	6	2
hsa-miR-34b-3p	647	3.40497	0.0836823	-0.00588367	1	22	84	43	45.45	46.4	28.57	14	1	1	2	3	5	6	4	30	5	3	2
hsa-miR-34b-5p	523	2.58079	0.0711446	-0.0558904	1	23	84	43	43.48	46.4	57.14	14	1	1	2	3	5	6	4	30	5	3	3
hsa-miR-34c-5p	540	2.46559	0.00827023	0.0415164	1	23	77	39	47.83	40.3	71.43	11	2	3	1	2	4	7	2	30	4	1	5
hsa-miR-3605-5p	467	2.55329	0.0427084	-0.00390158	1	23	100	53	52.17	55	57.14	13	1	2	6	9	17	5	8	24	5	1	4
hsa-miR-3607-3p	899	2.54341	0.0675348	0.000358532	1	20	79	43	40	38	28.57	9	3	2	1	2	4	6	4	22	4	3	2
hsa-miR-3607-5p	698	2.38949	0.0768627	-0.00472914	1	22	79	43	40.91	38	42.86	9	3	2	1	2	4	6	4	22	4	3	3
hsa-miR-3609	803	2.42584	0.0732869	-0.0138458	1	24	80	43	41.67	38.8	28.57	8	1	2	0	5	3	5	4	28	6	2	3
hsa-miR-361-3p	847	3.33295	0.00856494	-0.00881435	1	20	73	41	65	61.6	42.86	15	0	4	1	5	5	6	3	24	4	4	1
hsa-miR-361-5p	712	6.08636	0.0659409	-0.0148309	1	21	83	42	23.81	26.5	42.86	8	3	1	1	3	13	4	5	32	8	1	0
hsa-miR-3611	1154	2.53431	0.084003	0.00141086	1	24	87	43	37.5	35.6	14.29	9	0	1	1	3	9	6	4	29	5	0	2
hsa-miR-3613-3p	1672	4.13099	0.102401	5.99798e-05	1	23	72	37	47.83	41.7	85.71	13	2	0	1	1	10	5	4	25	5	1	4
hsa-miR-3613-5p	1124	2.66395	0.0860388	-0.00687043	1	23	86	43	39.13	50	57.14	14	0	0	1	9	10	4	5	24	6	0	3
hsa-miR-3614-3p	622	2.39004	0.0471235	0.0274831	1	23	86	43	60.87	50	57.14	14	0	0	1	9	10	4	5	24	6	0	2
hsa-miR-3614-5p	542	3.81134	-0.00720505	0.0152301	1	21	87	44	71.43	73.6	71.43	22	0	2	0	7	4	10	2	31	3	1	3
hsa-miR-3616-5p	578	2.42466	0.0395002	-0.032564	1	22	92	46	36.36	54.4	42.86	18	1	1	2	7	9	5	3	37	7	1	2
hsa-miR-3618	1122	2.44476	0.0863906	-0.000298561	1	22	88	44	31.82	39.8	42.86	9	1	5	2	6	10	6	4	31	5	0	4
hsa-miR-362-3p	806	4.08867	0.0668772	-0.0182702	1	22	79	40	68.18	70.9	71.43	17	2	4	0	1	39	4	12	15	4	2	4
hsa-miR-362-5p	619	3.85886	0.0298199	-0.0118203	1	20	85	51	80	72.9	85.71	19	0	2	1	5	6	6	4	26	4	4	2
hsa-miR-3622a-5p	471	2.44446	0.0432866	-0.0196029	1	20	95	50	60	57.9	71.43	21	0	1	0	2	4	3	3	38	13	1	1
hsa-miR-3622b-5p	579	2.42138	0.0473658	-0.00537678	1	24	65	34	45.83	41.5	42.86	10	1	0	2	3	5	4	4	24	6	2	3
hsa-miR-3646	1254	3.15637	0.0661903	0.00768111	1	22	84	43	45.45	38.1	14.29	13	1	0	1	5	5	4	4	33	8	1	1
hsa-miR-3648	610	2.71259	0.0628898	0.00377379	1	21	180	96	80.95	83.9	100	63	0	3	0	10	4	14	2	73	5	9	3
hsa-miR-3650	676	2.588	0.0487837	0.0114701	1	19	60	31	52.63	55	57.14	11	0	0	1	6	5	5	3	23	5	3	1
hsa-miR-3651	511	5.92258	0.0706327	-0.00810043	1	24	90	51	58.33	53.3	57.14	15	0	2	1	5	7	8	4	29	4	4	3
hsa-miR-3652	722	2.70803	0.0186875	0.00190036	1	18	131	72	66.67	70.2	71.43	29	0	5	0	9	4	14	3	45	3	9	4
hsa-miR-3653	1237	2.66114	0.103585	0.00473463	1	18	110	61	38.89	56.4	28.57	22	1	4	2	1	12	7	6	34	5	4	3
hsa-miR-3656	716	3.2349	0.0168677	-0.0104101	1	17	69	37	88.24	76.8	85.71	15	0	3	0	7	7	5	5	23	5	1	4
hsa-miR-3659	414	5.50291	-0.0027918	-0.00534343	1	21	99	50	52.38	47.5	42.86	17	1	1	1	8	6	5	3	41	8	1	2
hsa-miR-365a-3p	695	5.5063	0.0676176	-0.000552689	1	22	87	47	31.82	44.8	57.14	13	0	1	3	5	9	5	4	31	6	3	2
hsa-miR-3662	1560	2.62376	0.113826	-0.0180185	1	24	95	59	37.5	37.9	14.29	8	0	0	4	4	8	7	4	29	4	3	5
hsa-miR-3663-3p	448	3.17942	0.0290863	-0.00139269	1	23	97	53	73.91	69.1	71.43	26	1	1	1	6	4	6	2	40	7	3	2
hsa-miR-3665	673	5.43671	0.0162181	-0.00138795	1	18	105	58	83.33	77.1	71.43	31	0	0	0	5	5	11	2	40	4	8	1
hsa-miR-3667-5p	752	2.72288	0.0497497	-0.0138767	1	22	74	37	45.45	50	57.14	14	0	0	1	1	8	3	5	29	10	0	2
hsa-miR-3668	1040	2.58336	0.103934	0.00993497	1	21	75	38	23.81	21.3	28.57	5	1	0	1	4	6	3	3	33	11	1	0
hsa-miR-367-3p	655	2.51524	0.0260842	0.0449679	2	24	65	36	50	50.8	57.14	12	0	1	0	1	5	5	4	23	5	4	3
hsa-miR-3671	1158	2.43423	0.0918575	-0.0125484	1	21	102	51	28.57	17.7	42.86	3	3	6	0	6	4	4	6	40	10	0	2
hsa-miR-3673	937	2.49386	0.0661522	0.0450926	1	22	68	35	40.91	36.8	28.57	8	1	0	0	4	3	7	3	24	3	1	5
hsa-miR-3674	504	2.4806	-0.0196816	-0.0131886	1	22	73	39	50	41.1	28.57	10	0	2	0	2	5	6	3	27	4	4	3
hsa-miR-3675-3p	713	3.33242	0.0257578	0.00273711	1	23	73	39	43.48	41.1	71.43	10	0	2	0	2	5	6	3	27	4	4	3
hsa-miR-3676-3p	160	3.7887	0.0215693	0.0472125	1	15	85	46	53.33	54.1	57.14	16	0	0	1	2	7	8	3	30	4	5	1
hsa-miR-3678-5p	64	2.38995	-2.63378e-05	0.0642406	1	20	94	48	50	44.7	57.14	17	2	0	0	8	6	4	6	36	9	1	1
hsa-miR-3679-3p	900	3.32905	-0.0245346	0.0268137	1	22	68	35	50	52.9	71.43	12	0	2	1	4	11	3	6	25	8	2	2
hsa-miR-3679-5p	861	4.03536	0.00558156	0.00317313	1	23	68	35	56.52	52.9	42.86	12	0	2	1	4	11	3	6	25	8	2	2
hsa-miR-3680-3p	990	2.39556	0.0828325	-0.0261694	2	23	87	43	52.17	43.7	28.57	14	0	2	2	3	7	7	3	32	5	0	5
hsa-miR-3681-3p	873	2.59673	0.0368548	-0.0384528	1	22	72	36	45.45	51.4	57.14	15	0	0	2	1	4	4	2	31	8	0	2
hsa-miR-3683	283	2.40433	0.0391398	0.0198402	1	22	82	41	40.91	50	57.14	14	1	3	4	1	12	5	5	28	6	0	4
hsa-miR-3689a-3p	802	2.53379	0.0396661	-0.00635517	1	22	78	39	54.55	56.4	71.43	11	0	0	1	16	6	7	4	26	4	0	4
hsa-miR-3689b-3p	770	2.69204	0.0501174	-0.0474662	1	22	148	77	50	58.8	71.43	23	0	0	2	28	4	14	4	49	4	3	4
hsa-miR-369-3p	929	2.43354	0.110626	-0.0141698	1	23	75	38	56.52	53.3	71.43	16	1	1	4	0	9	6	4	25	4	2	4
hsa-miR-369-5p	252	2.42118	0.0601991	-0.0104087	1	23	90	45	52.17	57.8	57.14	20	0	1	2	4	6	6	3	36	6	0	4
hsa-miR-3692-5p	855	2.63296	0.000539786	-0.00253422	1	22	70	35	45.45	37.1	57.14	8	1	1	1	6	12	3	7	24	8	0	2
hsa-miR-3714	944	2.90961	0.0585993	-0.015936	1	22	65	34	63.64	66.2	57.14	15	1	1	3	1	6	5	3	20	4	1	3
hsa-miR-371a-3p	314	2.45946	0.0049055	0.00162878	1	23	67	34	47.83	52.2	71.43	12	0	0	0	5	4	4	3	28	7	1	2
hsa-miR-371a-5p	965	2.91414	0.0262161	0.0131361	1	20	67	34	55	52.2	42.86	12	0	0	0	5	4	4	3	28	7	1	2
hsa-miR-373-3p	802	2.52515	0.0209356	-0.0158016	1	23	69	35	47.83	50.7	42.86	11	0	0	0	8	14	3	6	26	9	1	2
hsa-miR-374a-3p	972	2.46166	0.11759	0.0109144	1	22	72	36	22.73	31.9	28.57	8	0	0	1	4	4	4	2	31	8	0	2
hsa-miR-374a-5p	986	7.0869	0.0806745	0.000191844	1	22	72	36	27.27	31.9	0	8	0	0	1	4	4	4	2	31	8	0	1
hsa-miR-374b-3p	771	2.49681	0.0833961	0.0192201	1	22	72	37	31.82	41.7	42.86	11	1	0	1	4	4	4	4	28	7	0	2
hsa-miR-374b-5p	867	5.17148	0.0915147	-0.00460144	1	22	72	37	31.82	41.7	0	11	1	0	1	4	4	4	4	28	7	0	1
hsa-miR-374c-5p	903	2.50292	0.075678	0.00940376	1	22	70	35	36.36	41.4	14.29	11	1	2	4	1	6	2	8	24	12	0	1
hsa-miR-375	493	2.84757	0.0164625	0.0222193	1	22	64	33	54.55	67.2	42.86	16	1	0	0	1	8	6	3	21	4	2	3
hsa-miR-376a-3p	461	2.81792	0.0352706	-0.0102688	2	21	74	38	38.1	31.6	28.57	7.5	0.5	0	1.5	2.5	5	6	2.5	28	5	2	3
hsa-miR-376a-5p	713	2.59667	0.0507258	0.00585634	1	22	68	35	36.36	29.4	28.57	7	1	0	2	1	5	6	3	23	4	2	4
hsa-miR-377-3p	1085	2.4559	0.0820648	-0.0258957	1	22	69	36	36.36	39.1	42.86	10	0	0	1	6	9	5	3	26	5	3	2
hsa-miR-378a-5p	818	2.58079	0.0455098	-0.00133567	1	22	66	34	59.09	53	57.14	13	0	1	3	2	8	4	4	25	6	1	2
hsa-miR-378b	460	2.94422	-0.019302	0.0457974	1	19	57	28	52.63	50.9	57.14	10	3	1	0	3	7	4	4	21	5	0	2
hsa-miR-379-5p	522	2.40817	0.031915	0.0169746	1	21	67	34	47.62	41.8	57.14	10	2	2	1	4	4	6	3	25	4	1	2
hsa-miR-380-3p	828	2.44359	0.0683137	0.00104596	1	22	61	31	31.82	41	14.29	8	1	1	0	3	4	4	4	23	6	1	2
hsa-miR-382-5p	635	2.56086	0.0626028	-0.00935157	1	22	76	39	50	38.2	28.57	11	1	1	0	4	9	5	4	29	6	3	2
hsa-miR-383	419	2.58279	0.0338318	0.0147435	1	22	73	39	45.45	49.3	42.86	13	1	2	2	5	8	6	4	26	4	3	3
hsa-miR-384	794	2.41104	0.0888877	-0.00183598	1	20	88	48	25	27.3	42.86	9	1	1	2	1	9	7	4	28	4	3	3
hsa-miR-3907	420	3.24295	0.0538984	-0.0268579	1	22	151	85	63.64	66.2	71.43	38	0	0	2	8	7	13	3	56	4	10	3
hsa-miR-3908	808	2.39165	0.0348016	-0.00296177	1	22	126	68	40.91	31.8	42.86	13	0	1	1	7	4	10	3	49	5	6	4
hsa-miR-3911	551	2.98751	-0.00777561	0.0115289	1	22	109	58	59.09	55.1	57.14	22	1	1	2	5	4	10	3	38	4	5	3
hsa-miR-3913-5p	758	2.38902	0.0818356	0.00995878	2	22	101	50.5	40.91	33.2	57.14	15	0	0	1.5	2	4	1.5	3.5	47	35.5	0	0
hsa-miR-3915	833	2.47294	0.0837695	0.00311352	1	22	97	49	31.82	36.1	42.86	13	0	1	1	4	4	5	3	40	8	0	1
hsa-miR-3922-3p	821	2.49788	0.008607	0.015777	1	22	84	42	45.45	56	71.43	20	1	3	0	2	4	2	6	36	18	0	0
hsa-miR-3923	413	2.468	0.0781991	-0.0141554	1	22	83	43	36.36	37.4	28.57	13	1	0	0	5	4	2	4	38	19	1	1
hsa-miR-3924	691	2.63724	0.0706126	0.0138667	1	22	81	40	31.82	25.9	14.29	6	0	2	1	5	5	5	3	33	7	0	2
hsa-miR-3926	611	2.83494	0.0278814	-0.0152234	2	21	68	33.5	52.38	51	57.14	16	0	0.5	0.5	1	9	1	9	29.5	29.5	0	0
hsa-miR-3929	824	2.43622	0.0213951	0.00521002	1	23	55	30	52.17	52.7	57.14	11	0	1	2	2	4	4	3	21	5	2	3
hsa-miR-3935	292	2.72713	0.0341949	0.0523698	1	22	104	55	54.55	46.2	28.57	14	2	2	5	8	4	8	3	35	4	3	4
hsa-miR-3936	375	2.46204	0.0519036	0.013179	1	22	110	61	50	51.8	57.14	18	3	1	0	10	4	8	4	38	5	4	3
hsa-miR-3940-3p	245	3.52278	0.0717639	0.0402617	1	22	102	55	68.18	56.9	85.71	18	1	1	1	9	6	5	4	34	7	3	3
hsa-miR-3942-5p	970	2.40946	0.0525081	0.00432749	1	22	109	58	31.82	35.8	28.57	14	1	1	4	1	9	7	3	41	6	2	3
hsa-miR-3945	558	2.55681	0.0667428	0.00573118	1	23	98	52	47.83	44.9	57.14	11	3	3	2	10	11	7	5	29	4	4	3
hsa-miR-409-3p	975	2.67843	0.0327656	0.00774529	1	22	79	41	54.55	53.2	28.57	16	0	1	2	6	8	7	3	28	4	3	3
hsa-miR-410	903	2.43953	0.0533412	0.0061941	1	21	80	41	38.1	41.3	14.29	12	2	0	0	6	10	7	3	29	4	2	4
hsa-miR-411-3p	800	2.4497	0.0624131	0.00622591	1	22	96	56	45.45	46.9	28.57	14	2	0	3	4	9	8	3	30	4	2	5
hsa-miR-421	830	2.57233	0.0386018	-0.0221732	1	23	85	45	43.48	38.8	42.86	12	3	2	0	3	9	5	4	29	6	2	2
hsa-miR-423-3p	419	2.85715	0.0430644	0.0327984	1	23	94	50	65.22	52.1	71.43	16	3	0	1	2	9	5	4	31	6	2	2
hsa-miR-423-5p	887	4.24355	0.0121682	0.0136213	1	23	94	50	56.52	52.1	85.71	16	3	0	1	2	9	5	4	31	6	2	3
hsa-miR-424-5p	1072	7.518	0.0664008	0.0121034	1	22	98	59	36.36	51	57.14	13	0	1	3	4	5	5	3	31	6	0	2
hsa-miR-425-3p	446	2.58079	0.0145692	-0.00986135	1	17	61	36	52.94	50.8	42.86	8	0	0	2	4	5	4	4	20	5	3	1
hsa-miR-425-5p	680	6.81302	0.00688978	-0.00481114	1	19	63	35	63.16	65.1	71.43	15	1	2	0	0	4	5	3	20	4	3	2
hsa-miR-4252	671	2.54968	0.0435758	-0.00356099	1	22	87	47	63.64	57.5	57.14	20	0	1	3	2	4	9	3	31	3	3	3
hsa-miR-4254	792	4.17714	0.0503639	-0.00522495	1	17	72	39	47.06	47.2	42.86	11	2	2	0	6	7	6	4	24	4	4	2
hsa-miR-4257	856	2.57914	0.00707753	-0.00976867	1	18	86	55	66.67	57	57.14	15	1	3	1	2	4	5	6	25	5	3	1
hsa-miR-4259	602	2.40748	-0.000873168	0.0061186	1	22	101	57	59.09	64.4	57.14	16	0	5	0	9	6	10	4	30	3	3	6
hsa-miR-4261	937	3.48758	0.00516706	0.000575378	1	16	58	33	56.25	60.3	42.86	10	2	2	1	1	3	3	6	18	6	2	1
hsa-miR-4270	1096	2.76464	0.0338185	-0.000277428	1	20	70	38	70	54.3	71.43	12	2	5	0	2	11	4	7	19	5	3	2
hsa-miR-4271	809	2.75956	0.0178108	-0.00309542	1	19	67	36	63.16	50.8	71.43	10	1	1	3	5	4	5	3	24	5	2	2
hsa-miR-4274	693	4.11898	0.0207666	0.000716396	1	18	91	50	72.22	65.9	57.14	19	0	0	2	7	11	6	5	31	5	3	3
hsa-miR-4280	401	2.41716	0.0847046	-0.0333555	1	21	76	40	52.38	43.4	42.86	9	2	3	1	7	5	6	4	27	4	2	4
hsa-miR-4281	1146	6.93837	0.0455982	0.00696485	1	18	62	33	88.89	77.4	85.71	15	0	2	0	7	4	7	3	20	3	2	3
hsa-miR-4282	1577	2.42748	0.116739	0.00195203	1	18	67	36	33.33	40.3	0	10	2	1	1	3	3	5	3	25	5	2	2
hsa-miR-4284	717	10.1952	0.0181113	-0.00155301	1	18	81	44	61.11	56.8	71.43	11	1	6	1	8	4	6	4	26	4	3	3
hsa-miR-4286	691	10.4352	0.00806063	0.00199326	1	17	93	51	64.71	44.1	71.43	12	1	1	3	4	4	9	3	31	3	3	2
hsa-miR-4289	526	2.42349	0.0969701	-0.0395555	1	19	70	38	52.63	57.1	42.86	13	2	2	1	7	6	5	4	23	5	2	2
hsa-miR-429	1055	6.02151	0.0835871	-0.00977757	1	22	83	43	36.36	57.8	28.57	15	0	1	1	4	10	4	5	29	7	1	2
hsa-miR-4290	742	3.4135	-0.0165444	-0.00120654	1	19	95	53	57.89	54.7	85.71	19	3	1	3	3	6	7	3	29	4	5	2
hsa-miR-4291	696	3.27815	0.0647932	0.0102715	1	16	65	37	50	67.7	57.14	12	0	3	0	3	4	4	4	21	5	1	2
hsa-miR-4297	700	2.46509	0.005917	0.0259829	1	16	76	41	56.25	68.4	71.43	19	0	1	0	3	4	9	2	28	3	5	2
hsa-miR-4298	754	3.04399	0.031254	-0.0246184	1	22	73	40	68.18	56.2	57.14	13	1	6	0	2	6	6	5	21	4	4	4
hsa-miR-4299	555	7.37117	0.0837306	-0.00722195	1	18	72	38	61.11	44.4	57.14	10	1	4	1	3	5	4	4	24	6	2	2
hsa-miR-4304	157	2.50451	0.0439986	-0.0144083	1	17	62	33	70.59	59.7	71.43	14	0	0	2	2	7	5	2	24	5	4	2
hsa-miR-4306	556	6.7824	0.0548029	-0.00937084	1	17	91	49	47.06	49.5	57.14	13	2	1	4	3	18	7	5	27	4	5	2
hsa-miR-4307	1113	2.52738	0.118832	-0.0438152	1	19	84	45	31.58	32.1	14.29	6	2	1	1	9	6	5	5	25	5	1	2
hsa-miR-431-3p	94	3.59063	-0.000481265	0.00162191	1	16	57	31	56.25	61.4	42.86	12	1	0	1	3	4	5	2	21	4	2	2
hsa-miR-4310	765	3.62536	0.0696325	-0.0168215	1	19	76	42	63.16	59.2	57.14	15	1	1	3	3	4	6	3	25	4	4	2
hsa-miR-4311	1014	2.4587	0.0723928	0.0269343	1	20	101	56	75	66.3	85.71	25	3	3	0	2	16	7	5	31	4	6	3
hsa-miR-4312	536	2.85409	0.0145992	0.0130414	1	22	114	67	59.09	58.8	57.14	19	0	2	3	7	8	8	3	35	4	2	4
hsa-miR-4313	729	4.47118	0.0446578	-0.00529996	1	18	92	50	55.56	59.8	57.14	20	1	6	2	2	6	9	3	29	3	4	2
hsa-miR-4316	408	2.44066	0.0205967	0.00174029	1	17	71	42	64.71	64.8	71.43	17	2	0	3	0	4	6	3	22	4	4	3
hsa-miR-4317	512	3.59903	0.0327107	0.0157879	1	17	65	35	47.06	36.9	57.14	7	3	3	1	4	8	4	4	19	5	2	3
hsa-miR-432-3p	548	2.46505	0.0585812	-0.0163307	1	18	65	35	50	46.2	42.86	8	2	0	0	7	4	6	3	19	3	3	2
hsa-miR-432-5p	659	2.49428	0.0349732	-0.000262613	1	21	80	44	71.43	72.5	57.14	19	0	0	1	5	8	6	4	25	4	2	4
hsa-miR-4320	375	2.4679	0.0286633	0.0364359	1	21	73	42	76.19	75.3	71.43	22	2	0	0	3	4	7	2	26	4	6	3
hsa-miR-4323	427	3.23162	0.0148375	0.00477247	1	20	72	40	50	51.4	57.14	13	3	1	1	2	11	4	6	22	6	2	1
hsa-miR-4324	923	2.66572	0.0367178	-0.00249527	1	18	90	52	44.44	50	42.86	13	1	5	1	5	7	6	5	27	4	3	3
hsa-miR-4327	505	2.50148	-0.000934373	0.033649	1	19	85	46	68.42	54.1	57.14	14	2	2	0	6	7	5	4	29	6	4	2
hsa-miR-448	735	2.48536	0.0469895	0.0215468	1	22	111	63	40.91	53.2	28.57	20	1	1	3	5	6	9	3	37	4	2	3
hsa-miR-449a	485	3.73614	0.0129044	-0.0323539	1	22	91	48	45.45	42.9	71.43	10	0	2	1	12	4	6	3	35	6	3	1
hsa-miR-449b-3p	564	3.03803	0.0384125	-0.00639497	1	22	97	56	59.09	48.5	57.14	18	1	0	1	3	6	9	2	32	4	5	1
hsa-miR-449b-5p	486	2.50924	0.0139018	0.0620129	1	22	97	56	50	48.5	71.43	18	1	0	1	3	6	9	2	32	4	5	5
hsa-miR-449c-3p	485	2.79197	0.0627741	-0.0305874	1	23	92	48	47.83	46.7	42.86	15	0	1	0	8	5	6	3	37	6	3	2
hsa-miR-449c-5p	511	2.40418	0.0675663	0.0536049	1	25	92	48	52	46.7	57.14	15	0	1	0	8	5	6	3	37	6	3	3
hsa-miR-450a-5p	377	2.86811	0.0335483	0.00615128	2	22	95.5	48	31.82	28.2	42.86	8.5	4.5	0.5	1.5	6.5	8	4	4.5	31.5	8	0	2
hsa-miR-450b-3p	512	2.46802	-0.00466417	0.0323793	1	22	78	40	36.36	28.2	57.14	6	2	0	0	7	7	6	4	27	4	1	3
hsa-miR-450b-5p	970	2.45573	0.047307	0.0245272	1	22	78	40	27.27	28.2	28.57	6	2	0	0	7	7	6	4	27	4	1	4
hsa-miR-451a	324	2.55282	0.0402218	-0.0528679	1	22	72	36	36.36	41.7	42.86	11	1	0	2	6	4	3	3	30	10	0	2
hsa-miR-452-5p	842	2.3969	0.0664157	0.0173609	1	22	85	43	40.91	41.2	28.57	15	0	1	2	0	11	6	4	31	5	1	4
hsa-miR-454-3p	585	3.31477	0.0512784	-0.0125828	1	23	115	65	34.78	39.1	42.86	14	1	1	0	11	4	7	4	43	6	5	2
hsa-miR-454-5p	461	2.73178	0.026021	0.00911287	1	22	115	65	40.91	39.1	57.14	14	1	1	0	11	4	7	4	43	6	5	1
hsa-miR-455-3p	995	5.07961	0.0612455	0.00372973	1	21	96	53	52.38	54.2	57.14	18	1	1	3	2	8	6	4	30	5	2	3
hsa-miR-455-5p	498	2.59137	0.0728123	-0.0204393	1	22	96	53	45.45	54.2	57.14	18	1	1	3	2	8	6	4	30	5	2	3
hsa-miR-466	1360	4.82893	0.0643445	-0.00857055	1	23	84	42	39.13	35.7	28.57	11	0	0	2	6	8	3	4	36	12	0	2
hsa-miR-483-3p	861	3.49115	-0.0099281	0.000449811	1	21	76	39	57.14	60.5	57.14	18	0	1	3	2	8	6	3	29	5	2	3
hsa-miR-483-5p	764	3.12065	0.0506506	-0.0175459	1	22	76	39	54.55	60.5	71.43	18	0	1	3	2	8	6	3	29	5	2	3
hsa-miR-484	829	4.25124	0.00363824	-8.34209e-05	1	22	79	44	63.64	59.5	71.43	18	1	1	2	2	4	6	4	26	4	3	3
hsa-miR-485-3p	839	2.77497	-0.0221732	0.0148998	1	22	73	37	54.55	48	28.57	13	0	1	1	4	11	5	4	26	5	2	2
hsa-miR-486-5p	495	3.06466	0.0265348	0.0123677	1	22	68	36	63.64	63.2	57.14	17	0	0	2	1	10	2	7	25	12	1	0
hsa-miR-487b	251	3.17987	0.00304915	0.0277378	1	22	84	42	45.45	44.1	42.86	13	0	0	1	6	12	5	6	27	5	0	3
hsa-miR-488-3p	916	2.40679	0.0529833	-0.0297567	1	21	83	42	38.1	39.8	42.86	12	0	1	2	1	9	7	3	31	4	2	3
hsa-miR-488-5p	579	2.58079	0.0194203	0.0115395	1	21	83	42	47.62	39.8	42.86	12	0	1	2	1	9	7	3	31	4	2	4
hsa-miR-491-3p	717	3.32149	0.0398687	-0.00943631	1	22	84	42	40.91	51.2	28.57	14	0	0	2	9	5	6	3	32	5	1	3
hsa-miR-492	556	2.39585	0.0167582	0.0487185	1	23	116	62	52.17	52.6	71.43	21	3	3	6	3	13	8	5	35	4	2	3
hsa-miR-493-5p	1025	2.58079	0.0995696	-0.0115884	1	22	89	46	36.36	53.9	28.57	16	0	0	2	9	4	4	5	35	9	2	1
hsa-miR-494	1257	7.11896	0.0463048	-0.000752523	1	22	81	42	45.45	38.3	28.57	12	0	1	0	4	9	6	3	32	5	4	3
hsa-miR-497-5p	898	3.17052	0.0740426	0.0212723	1	21	112	61	52.38	67	57.14	27	1	1	0	4	6	11	3	42	4	5	3
hsa-miR-499a-5p	707	2.43132	0.0413794	0.00319328	1	21	122	61	33.33	59.8	28.57	25	1	2	0	5	13	8	5	41	5	1	2
hsa-miR-500a-3p	520	2.88965	0.024032	0.00947054	1	22	84	44	54.55	56	57.14	17	0	2	1	2	9	7	4	27	4	3	3
hsa-miR-500a-5p	818	2.85177	0.0408678	-0.0159238	1	23	84	44	47.83	56	28.57	17	0	2	1	2	9	7	4	27	4	3	4
hsa-miR-501-3p	581	2.54375	0.0278159	0.104833	1	22	84	44	54.55	53.6	57.14	19	0	1	0	1	9	7	3	30	4	5	2
hsa-miR-501-5p	840	2.87764	0.0493614	0.0125795	1	22	84	44	50	53.6	28.57	19	0	1	0	1	9	7	3	30	4	5	4
hsa-miR-502-3p	554	2.84084	0.0335732	-0.0872783	1	22	86	45	50	55.8	57.14	20	0	3	0	2	9	5	4	31	6	3	3
hsa-miR-502-5p	501	2.52105	0.0253697	0.0218397	1	21	86	45	47.62	55.8	57.14	20	0	3	0	2	9	5	4	31	6	3	3
hsa-miR-505-3p	726	5.38701	0.0162813	0.00319478	1	22	84	42	50	52.4	42.86	15	0	0	2	5	11	5	4	32	6	1	2
hsa-miR-505-5p	542	3.07947	0.0265471	0.0223297	1	22	84	42	50	52.4	71.43	15	0	0	2	5	11	5	4	32	6	1	2
hsa-miR-512-3p	674	2.4325	0.0198399	0.0148571	2	22	91	48	50	53.2	57.14	18.5	0	2	1.5	3	4	7	3.5	33	4.5	1.5	3
hsa-miR-513a-5p	927	3.75672	0.0185453	0.00811505	2	18	128	66	50	43.8	57.14	20	3.5	2	0.5	7.5	8	9	3.5	47.5	5	3	3
hsa-miR-513b	1186	2.68389	0.0256001	0.013276	1	22	84	43	36.36	36.9	42.86	9	3	2	1	6	8	5	4	31	6	0	2
hsa-miR-513c-5p	1043	2.62314	0.0239657	0.0192457	1	22	84	43	40.91	38.1	42.86	10	2	2	2	6	8	6	4	31	5	1	2
hsa-miR-514b-5p	800	2.38651	0.0243283	-0.0105395	1	22	80	41	45.45	42.5	42.86	13	1	2	0	2	4	6	3	31	5	2	2
hsa-miR-515-3p	297	2.5502	0.0460319	-0.0487961	2	22	83	42	50	42.2	57.14	13	0	1	1	3	7	6	3	33	6	1	3
hsa-miR-515-5p	1096	2.4674	0.0372421	0.0125642	2	24	83	42	37.5	42.2	42.86	13	0	1	1	3	7	6	3	33	6	1	3
hsa-miR-516a-5p	180	2.39416	0.0553334	-0.0598093	2	23	90	47	43.48	43.9	57.14	13.5	0	1	0	7.5	5	4.5	4	36	8	2	2
hsa-miR-516b-5p	607	2.43056	0.067607	-0.0326377	2	22	87.5	45.5	40.91	41.7	57.14	13	0	2.5	0	5.5	7.5	5.5	3.5	34.5	6	2	2
hsa-miR-517a-3p	241	2.39036	0.0239662	0.147329	1	22	87	43	45.45	42.5	57.14	13	2	1	0	5	5	7	2	35	5	0	4
hsa-miR-517c-3p	236	2.57893	0.0283157	-0.122253	1	22	95	47	40.91	42.1	57.14	14	3	2	0	5	13	5	4	32	6	0	4
hsa-miR-518b	264	3.47893	0.00746188	-0.0450599	1	22	83	42	54.55	49.4	57.14	15	0	1	2	5	5	7	3	32	5	1	3
hsa-miR-518c-3p	248	2.5558	0.0578665	0.0162361	1	23	101	53	43.48	44.6	57.14	15	2	3	1	6	5	6	2	36	6	1	2
hsa-miR-518d-3p	371	2.44143	0.0249409	0.0374	1	21	87	44	57.14	49.4	57.14	15	0	0	2	5	5	7	2	35	5	2	3
hsa-miR-518e-5p	532	2.43962	0.045339	-0.0246333	1	22	88	44	54.55	47.7	42.86	15	0	3	2	3	15	5	5	31	6	1	2
hsa-miR-519b-3p	742	2.54668	0.0321165	-0.00100612	1	22	81	41	36.36	43.2	42.86	13	1	1	0	5	5	6	3	31	5	1	2
hsa-miR-519c-3p	752	2.44026	0.0346849	-0.00167194	1	22	87	44	31.82	42.5	42.86	13	1	1	1	6	5	5	3	35	7	1	2
hsa-miR-519d	1015	2.73939	0.0840006	-0.032431	1	22	88	45	50	46.6	42.86	15	0	0	2	4	8	7	3	34	5	1	3
hsa-miR-519e-3p	485	2.51942	0.0525915	-0.00637565	1	22	84	43	40.91	39.3	57.14	12	1	2	2	3	6	7	3	32	5	1	4
hsa-miR-519e-5p	794	2.45809	0.0203162	0.000136908	1	22	84	43	45.45	39.3	42.86	12	1	2	2	3	6	7	3	32	5	1	4
hsa-miR-520a-3p	727	2.46978	0.0396109	-0.0365011	1	22	85	43	45.45	48.2	42.86	14	0	1	0	6	3	5	2	36	7	0	1
hsa-miR-520b	770	2.56968	0.0165654	0.101992	1	21	61	31	42.86	45.9	42.86	11	0	1	0	2	5	3	4	24	8	1	1
hsa-miR-520c-3p	749	2.65739	0.0308515	-0.0220296	1	22	87	44	40.91	44.8	42.86	14	0	1	0	6	5	4	4	35	9	1	1
hsa-miR-520d-3p	772	2.55292	0.0270716	-0.0605799	1	22	87	44	45.45	42.5	42.86	13	0	2	0	5	5	5	4	34	7	1	3
hsa-miR-520e	803	2.44712	0.0465719	-0.0229554	1	21	87	45	42.86	43.7	42.86	14	1	2	0	4	4	6	3	34	6	1	2
hsa-miR-520f	758	2.62873	0.0554326	-0.00627404	1	22	87	44	40.91	48.3	42.86	15	1	2	0	6	5	4	4	36	9	1	0
hsa-miR-520g	956	2.49112	0.0531841	-0.0295808	1	24	90	46	41.67	44.4	42.86	14	0	1	0	3	13	6	4	34	6	2	2
hsa-miR-520h	1074	2.49846	0.0606283	0.0389902	1	22	88	46	40.91	43.2	42.86	13	0	1	0	3	13	6	4	33	6	3	1
hsa-miR-522-3p	872	2.41703	0.0662572	0.00482333	1	22	87	45	54.55	44.8	42.86	14	0	1	1	4	5	8	3	33	4	3	3
hsa-miR-524-3p	398	2.49197	0.0271225	-0.018044	1	21	87	45	57.14	47.1	71.43	16	1	2	1	4	3	6	2	35	6	1	3
hsa-miR-525-5p	960	2.45423	0.00479572	0.0197656	1	21	85	42	52.38	47.1	57.14	14	1	1	3	6	9	6	3	33	6	0	3
hsa-miR-526b-5p	746	2.4279	-0.0175207	0.0136731	1	23	83	41	47.83	45.8	42.86	13	0	0	1	4	5	6	2	34	6	0	2
hsa-miR-532-3p	666	3.29372	-0.0317707	-0.013982	1	22	91	47	63.64	51.7	71.43	14	0	1	6	2	13	7	5	26	4	1	5
hsa-miR-532-5p	676	3.70401	0.064516	-0.0180048	1	22	91	47	54.55	51.7	42.86	14	0	1	6	2	13	7	5	26	4	1	4
hsa-miR-539-5p	1057	2.69937	0.0338299	-0.0156747	1	22	78	40	40.91	30.8	28.57	8	0	0	1	6	9	6	3	30	5	3	2
hsa-miR-542-3p	982	3.28995	0.021256	0.00241643	1	22	97	54	31.82	47.4	57.14	13	0	6	5	4	4	5	5	28	6	1	3
hsa-miR-542-5p	336	2.93979	0.0153776	-0.0100795	1	23	97	54	52.17	47.4	71.43	13	0	6	5	4	4	5	5	28	6	1	3
hsa-miR-543	1138	2.43699	0.0735372	0.00600113	1	22	78	42	45.45	38.5	28.57	11	0	0	0	4	7	7	3	28	4	3	2
hsa-miR-544a	735	2.42952	0.024403	0.0332688	1	22	91	47	31.82	36.3	42.86	13	1	1	1	3	4	6	3	31	5	3	3
hsa-miR-545-3p	983	2.64459	0.0715981	-0.00876959	1	22	106	59	36.36	41.5	42.86	14	2	2	2	3	13	7	4	36	5	3	3
hsa-miR-545-5p	947	2.51299	0.077854	-0.00307165	1	22	106	59	22.73	41.5	28.57	14	2	2	2	3	13	7	4	36	5	3	3
hsa-miR-548a-5p	1342	2.74872	0.0960493	0.00497015	1	22	97	52	31.82	36.1	14.29	11	0	0	3	1	6	5	3	35	7	0	2
hsa-miR-548aa	1155	2.39869	0.0700213	-0.0140601	2	25	97	52	32	34.5	28.57	12.5	2	0	2.5	0	9	3.5	4	33.5	10	0	2
hsa-miR-548b-3p	643	2.4427	0.0117333	0.0398547	1	22	97	52	40.91	37.1	42.86	13	1	1	1	4	12	3	5	32	11	0	2
hsa-miR-548b-5p	1067	2.71805	0.088934	-0.00359644	1	22	97	52	36.36	37.1	14.29	13	1	1	1	4	12	3	5	32	11	0	2
hsa-miR-548c-3p	1998	2.5164	0.09284	0.0103519	1	22	97	53	27.27	34	14.29	11	0	0	0	2	5	3	3	37	12	1	1
hsa-miR-548d-5p	1102	3.4345	0.0891682	-0.00414177	2	22	97	52	31.82	34.5	14.29	12.5	3	2.5	0	2.5	8	2.5	4	35.5	14.5	0	1
hsa-miR-548e	1217	2.44872	0.0842797	0.00716027	1	22	88	45	31.82	35.2	28.57	11	1	1	3	4	4	5	3	35	7	0	3
hsa-miR-548f	1502	2.65781	0.0969164	-0.0176793	5	19	92	47.2	15.79	29.4	28.57	8.4	1.2	1	1.4	3.6	7.4	4.2	4.4	35.2	9.6	0.4	1.6
hsa-miR-548g-3p	1295	2.51014	0.113571	0.0157812	1	23	89	45	30.43	29.2	42.86	7	0	2	2	3	13	4	5	31	8	1	1
hsa-miR-548i	1076	2.54802	0.0854234	0.0137406	4	22	131	72	36.36	37.4	14.29	15.3	2.5	1.5	0.5	4.75	5.75	5.25	7	46.75	9.5	1.5	1.75
hsa-miR-548j	1230	2.42767	0.0993736	-0.0295809	1	22	112	59	36.36	44.6	14.29	17	1	1	4	6	6	7	3	43	6	3	3
hsa-miR-548m	994	2.75066	0.0762888	-0.00277885	1	21	86	45	33.33	32.6	28.57	13	0	1	0	1	3	2	1	40	20	1	0
hsa-miR-548n	1421	2.63718	0.0769349	0.0128829	1	22	75	38	27.27	36	14.29	11	0	0	2	3	5	3	4	31	10	0	1
hsa-miR-548t-5p	1356	2.69736	0.0942544	-0.00198132	1	21	74	37	38.1	36.5	28.57	11	0	2	2	1	4	4	3	31	8	0	1
hsa-miR-548v	597	2.52963	-0.0390834	-0.0103381	1	22	80	41	40.91	37.5	57.14	10	2	0	2	4	6	6	3	31	5	1	3
hsa-miR-548y	1102	2.54842	0.0891682	0	1	22	110	60	31.82	42.7	14.29	14	1	0	4	2	6	2	4	38	19	0	1
hsa-miR-550a-3p	460	4.32274	0.010354	-0.00365179	3	22	96.3	50.6667	50	51.6	42.86	17.7	0.333333	1	0.666667	4	7	7	3	35.3333	5.33333	3	1.33333
hsa-miR-550a-5p	530	4.07936	0.0241219	0.0136005	2	23	97	51	60.87	52.1	71.43	18	0.5	1	0.5	3.5	7	7	3	35	5.5	2.5	3
hsa-miR-551b-3p	525	3.55144	0.0518898	-0.0041566	1	21	96	51	52.38	53.1	71.43	15	1	5	4	6	8	6	4	29	5	2	4
hsa-miR-553	1027	2.55492	0.118896	-0.0108143	1	21	68	37	28.57	32.4	42.86	4	0	0	0	8	6	3	3	25	8	0	2
hsa-miR-555	551	2.4453	0.0335525	-0.0320897	1	21	96	53	47.62	49	57.14	13	3	3	2	4	8	8	4	29	4	3	4
hsa-miR-556-3p	785	2.44034	0.0710136	-0.00710221	1	22	95	51	27.27	27.4	28.57	8	0	0	2	2	14	3	6	33	11	0	2
hsa-miR-556-5p	730	2.3972	0.0327274	0.026895	1	22	95	51	36.36	27.4	42.86	8	0	0	2	2	14	3	6	33	11	0	2
hsa-miR-559	1330	2.39218	0.102648	0.00518007	1	21	96	53	23.81	34.4	14.29	13	0	0	0	3	5	2	6	40	20	1	0
hsa-miR-561-3p	1175	2.60516	0.111248	-0.0282754	1	22	97	52	36.36	45.4	42.86	16	3	2	2	1	11	2	6	33	16	0	1
hsa-miR-563	445	3.83995	0.0158044	0.0141998	1	19	79	47	47.37	44.3	57.14	9	0	1	1	8	3	4	3	27	7	2	2
hsa-miR-564	184	2.4121	0.0119305	0.0167267	1	19	94	53	68.42	76.6	85.71	26	0	5	1	5	4	7	4	32	5	5	2
hsa-miR-566	283	2.39431	-0.0154496	0.0219154	1	19	94	57	68.42	64.9	85.71	17	2	2	4	7	4	7	3	23	3	3	3
hsa-miR-568	960	2.65655	0.0775648	-0.00629818	1	20	95	51	25	24.2	14.29	6	0	1	2	3	4	5	3	37	7	4	2
hsa-miR-570-3p	1428	2.46213	0.068609	0.010257	1	22	97	52	36.36	37.1	28.57	12	1	3	0	4	3	5	2	37	7	0	3
hsa-miR-571	483	2.4181	0.0258047	0.00270238	1	21	96	52	52.38	50	57.14	15	1	2	1	6	6	7	4	31	4	4	4
hsa-miR-572	402	2.47112	0.0470135	0.0102984	1	20	95	54	80	79	71.43	21	0	3	3	7	4	3	3	22	7	2	3
hsa-miR-573	607	2.5202	0.0515705	0.0383331	1	24	99	53	41.67	43.4	42.86	12	0	2	2	9	4	8	3	34	4	4	2
hsa-miR-574-3p	387	8.4085	-0.00187501	0.00595409	1	22	96	53	59.09	65.6	57.14	21	0	0	1	6	6	6	3	36	6	2	0
hsa-miR-574-5p	582	7.16963	0.0417542	0.0121987	1	23	96	53	47.83	65.6	57.14	21	0	0	1	6	6	6	3	36	6	2	3
hsa-miR-575	791	5.61126	0.0125894	0.000910587	1	19	94	56	63.16	54.3	57.14	19	1	0	3	4	3	8	1	31	4	7	3
hsa-miR-576-3p	676	2.83827	0.05616	-0.00482917	1	22	98	53	31.82	36.7	42.86	11	0	3	2	3	6	5	3	36	7	0	1
hsa-miR-576-5p	1190	2.48962	0.0863384	-0.0238313	1	22	98	53	31.82	36.7	14.29	11	0	3	2	3	6	5	3	36	7	0	1
hsa-miR-577	951	2.90836	0.0961754	-0.00340888	1	21	96	53	28.57	39.6	14.29	12	1	1	2	5	13	3	6	34	11	0	2
hsa-miR-578	817	2.39352	0.038614	0.0236491	1	21	96	53	42.86	34.4	28.57	10	0	1	1	3	3	4	3	35	9	1	2
hsa-miR-579	1118	2.45332	0.0779499	-0.0526586	1	23	98	54	34.78	32.7	28.57	11	2	0	1	5	6	3	3	40	13	1	0
hsa-miR-583	880	2.41668	0.0707718	0.0176164	1	21	75	45	47.62	46.7	42.86	14	1	0	0	2	3	4	2	27	7	1	2
hsa-miR-584-5p	677	4.22008	0.0691898	0.00526105	1	22	97	52	50	53.6	28.57	17	1	1	0	7	6	6	3	35	6	0	3
hsa-miR-586	816	2.53829	0.045626	-0.019408	1	22	97	54	31.82	33	28.57	12	0	1	0	2	7	3	4	36	12	1	1
hsa-miR-587	1045	2.3882	-0.045553	0.0350517	1	21	96	50	42.86	52.1	28.57	15	1	0	2	2	7	4	7	32	8	2	1
hsa-miR-589-3p	832	2.58079	0.0145935	0.00200983	1	24	99	53	50	62.6	42.86	21	0	0	8	4	5	9	3	33	4	4	5
hsa-miR-590-3p	1608	2.48036	0.142155	-0.0201993	1	21	97	52	19.05	35.1	0	9	2	3	2	5	5	6	3	32	5	0	3
hsa-miR-590-5p	486	7.56432	0.040984	-0.00287369	1	22	97	52	36.36	35.1	28.57	9	2	3	2	5	5	6	3	32	5	0	3
hsa-miR-592	451	2.58067	0.0363239	0.00694501	1	22	97	54	36.36	45.4	42.86	12	0	3	4	7	4	6	3	34	6	1	2
hsa-miR-593-5p	375	2.58079	0.0143903	-0.00996386	1	25	100	58	64	61	71.43	19	0	1	2	9	4	7	4	31	4	2	5
hsa-miR-595	729	3.24852	0.0374382	0.00528277	1	21	96	53	57.14	53.1	42.86	15	1	4	1	4	5	9	3	30	3	4	3
hsa-miR-598	330	2.46291	0.014269	0.0117192	1	22	97	52	45.45	53.6	42.86	14	0	4	0	6	12	4	5	19	5	1	3
hsa-miR-601	514	2.64783	0.0403185	0.0132871	1	22	79	46	50	49.4	57.14	12	1	0	1	6	7	8	3	24	3	4	4
hsa-miR-602	392	3.91685	0.0326648	0.010186	1	23	98	57	78.26	69.4	71.43	24	1	1	2	2	4	8	2	32	4	5	4
hsa-miR-603	1086	2.40979	0.0477791	0.0362251	1	22	97	51	40.91	37.1	42.86	11	0	1	1	4	7	4	5	33	8	0	1
hsa-miR-605	960	2.54563	0.0158628	-0.021814	1	23	83	43	47.83	44.6	42.86	14	0	2	1	3	7	3	4	35	12	1	2
hsa-miR-609	583	2.61984	0.0327069	-0.00163495	1	20	95	50	45	48.4	57.14	17	2	1	0	3	10	4	4	36	9	1	1
hsa-miR-610	332	2.47754	0.0248605	0.0183658	1	21	96	53	47.62	40.6	42.86	15	0	2	1	1	3	4	2	40	10	1	0
hsa-miR-613	686	2.60472	0.048135	-0.0840335	1	20	95	52	45	43.2	42.86	13	2	0	1	6	10	7	4	31	4	3	2
hsa-miR-615-3p	674	2.49539	0.000731894	0.0304593	1	22	96	50	63.64	70.8	85.71	24	1	2	0	6	7	7	3	34	5	4	1
hsa-miR-616-5p	1334	2.58079	0.0616954	-0.0091931	1	22	97	53	40.91	40.2	28.57	16	1	2	2	3	8	5	3	36	7	2	2
hsa-miR-623	885	2.43132	0.0188306	-0.00583311	1	23	98	53	60.87	52	57.14	15	1	1	2	9	3	7	3	31	4	3	3
hsa-miR-624-3p	747	2.50366	0.0165993	0.019995	1	21	97	55	38.1	40.2	42.86	14	1	2	0	4	4	3	3	38	13	1	0
hsa-miR-624-5p	469	2.58079	0.030468	0.015641	1	22	97	55	40.91	40.2	42.86	14	1	2	0	4	4	3	3	38	13	1	1
hsa-miR-625-3p	803	3.31147	0.0755576	0.00140387	1	22	85	42	45.45	48.2	28.57	19	0	0	1	1	11	1	11	37	37	0	0
hsa-miR-625-5p	837	5.28419	0.0588231	-0.00626212	1	21	85	42	47.62	48.2	71.43	19	0	0	1	1	11	1	11	37	37	0	0
hsa-miR-627	800	3.33841	0.11103	-0.00367481	1	22	97	53	40.91	35.1	42.86	14	1	0	1	3	4	4	3	36	9	0	1
hsa-miR-628-5p	718	2.7369	0.0427635	-0.0106221	1	22	95	52	36.36	41.1	57.14	14	5	1	1	6	10	7	3	32	5	2	3
hsa-miR-629-3p	786	2.58079	0.0463093	0.0065349	1	22	97	51	59.09	59.8	57.14	22	0	1	1	4	4	2	4	37	18	1	0
hsa-miR-629-5p	712	2.84333	0.00281222	-0.00462334	1	21	97	51	47.62	59.8	42.86	22	0	1	1	4	4	2	4	37	18	1	0
hsa-miR-630	854	3.66638	0.0356644	0.0178975	1	22	97	51	45.45	34	28.57	8	1	1	4	6	4	5	3	29	6	3	3
hsa-miR-633	1074	2.4942	0.0694537	0.016733	1	23	98	53	26.09	33.7	14.29	11	3	1	2	3	9	6	4	34	6	3	2
hsa-miR-634	847	3.48878	0.046868	-0.00902565	1	22	97	55	54.55	52.6	57.14	13	1	1	2	7	3	8	2	32	4	3	4
hsa-miR-635	625	2.43442	0.033028	-0.0169133	1	23	98	53	47.83	43.9	71.43	14	2	1	0	4	5	7	3	34	5	5	3
hsa-miR-636	723	3.0653	0.0428754	-0.00802945	1	23	99	54	69.57	78.8	57.14	27	2	0	1	4	6	8	4	32	4	3	4
hsa-miR-638	1125	4.58118	0.0667598	-0.00555672	1	25	100	58	80	81	71.43	28	0	3	0	3	5	10	3	32	3	6	4
hsa-miR-641	1138	3.06236	0.0695805	-0.00400138	1	24	99	51	41.67	47.5	28.57	17	0	0	2	3	4	4	4	39	10	1	1
hsa-miR-642b-3p	829	4.00585	0.0155275	0.00107311	1	22	77	38	50	55.8	57.14	17	0	0	2	0	11	2	6	32	16	0	1
hsa-miR-644a	488	2.43095	0.0486769	-0.00650753	1	19	94	53	47.37	33	71.43	9	1	1	0	7	5	6	3	26	4	2	2
hsa-miR-647	802	2.65601	-0.0236222	0.0112467	1	21	96	54	57.14	66.7	71.43	21	1	1	1	8	4	11	3	32	3	6	5
hsa-miR-649	665	2.54882	0.0384911	0.00497636	1	22	97	52	40.91	36.1	42.86	9	1	2	0	7	4	7	3	35	5	2	4
hsa-miR-650	669	2.46701	0.0458619	-0.0149716	1	21	96	57	66.67	64.6	71.43	18	1	1	1	5	7	6	5	29	5	4	3
hsa-miR-651	1017	2.53627	0.0577657	-0.00929067	1	22	97	53	31.82	29.9	28.57	9	3	3	3	3	12	5	4	30	6	0	2
hsa-miR-652-3p	320	3.41838	0.0111918	0.0196213	1	25	98	51	56	50	42.86	18	2	3	3	1	5	4	5	33	8	1	1
hsa-miR-654-3p	672	2.8335	0.0515983	0.013379	1	22	81	43	45.45	53.1	42.86	15	0	3	1	5	4	8	3	29	4	4	3
hsa-miR-654-5p	737	2.64738	0.0437802	0.00995845	1	22	81	43	63.64	53.1	85.71	15	0	3	1	5	4	8	3	29	4	4	3
hsa-miR-656	923	2.39107	0.066891	-0.0117402	1	21	78	45	28.57	37.2	0	9	1	0	0	4	5	5	3	24	5	1	3
hsa-miR-659-3p	937	2.44415	0.0347381	-0.0110737	1	22	97	50	54.55	53.6	57.14	17	0	2	2	2	7	3	6	31	10	0	1
hsa-miR-660-5p	560	5.57866	-0.0208111	0.00544816	1	22	97	54	45.45	49.5	42.86	14	3	1	1	4	11	6	5	27	4	2	4
hsa-miR-663a	1048	3.29022	0.102302	0.0231908	1	22	93	50	90.91	76.3	100	24	0	0	1	9	6	8	2	33	4	5	2
hsa-miR-665	781	2.53992	-0.0138913	0.00790325	1	20	72	37	70	63.9	71.43	16	0	1	3	3	5	6	4	25	4	2	2
hsa-miR-670	716	3.04084	0.0110064	-0.00777335	1	20	98	50	55	49	57.14	15	0	0	2	11	7	9	4	33	4	2	3
hsa-miR-671-3p	261	2.70054	0.0640547	-0.0277055	1	21	118	63	66.67	63.6	71.43	28	1	5	0	8	4	9	3	44	5	4	1
hsa-miR-671-5p	860	2.43498	0.0402676	0.0051978	1	23	118	63	69.57	63.6	71.43	28	1	5	0	8	4	9	3	44	5	4	3
hsa-miR-675-3p	392	2.75033	0.0455558	0.00108495	1	20	73	37	60	68.5	42.86	20	1	2	1	4	10	5	4	27	5	1	2
hsa-miR-676-3p	526	2.53198	0.0699079	-0.0195837	1	21	67	34	42.86	44.8	42.86	12	2	2	1	3	12	5	5	21	4	1	4
hsa-miR-7-1-3p	1258	5.44666	0.0829819	-0.00323187	1	22	88	45	45.45	48.9	28.57	15	3	4	2	2	7	6	4	31	5	1	3
hsa-miR-7-5p	836	9.20247	0.0287762	0.00452783	1	22	76	43	63.64	57.9	71.43	13	2	2	1	3	6	6	3	24	4	3	3
hsa-miR-744-3p	591	2.52685	0.0112763	0.0237383	1	22	98	51	63.64	54.1	100	15	2	2	6	6	33	6	7	27	4	3	3
hsa-miR-744-5p	217	4.3477	0.0692858	-0.01436	1	22	88	46	50	48.9	42.86	13	1	2	2	4	9	7	4	28	4	3	4
hsa-miR-759	1188	2.40335	0.0651952	-0.00258975	3	23	110	60.3333	34.78	47.3	57.14	17.7	1	1.66667	1.66667	5.66667	7.33333	9	2.66667	39.3333	4.33333	4	4.33333
hsa-miR-760	860	2.42543	0.0109973	0.0164121	1	20	80	42	70	63.8	71.43	19	1	3	3	2	9	6	4	26	4	2	3
hsa-miR-761	872	2.444	0.0583729	-0.0196012	1	22	59	30	54.55	54.2	71.43	14	0	0	0	2	4	3	2	26	9	1	2
hsa-miR-762	1212	3.41841	0.0564196	-0.000796937	1	22	83	44	90.91	85.5	85.71	28	0	1	0	4	3	7	2	34	5	3	3
hsa-miR-764	805	2.43352	0.0431197	-0.0110332	1	22	85	44	59.09	50.6	71.43	18	2	4	0	2	4	9	2	32	4	3	3
hsa-miR-765	736	2.86187	0.0287361	-0.000716409	1	21	114	63	52.38	49.1	71.43	13	2	4	2	8	8	8	5	35	4	4	3
hsa-miR-766-3p	778	4.23231	0.0371146	-0.0179304	1	22	111	58	50	55.9	57.14	24	1	4	0	1	9	9	5	35	4	5	4
hsa-miR-767-3p	727	3.27902	0.0289453	-0.0230374	1	23	109	55	47.83	45.9	57.14	17	0	0	0	6	5	9	3	40	4	2	5
hsa-miR-767-5p	511	2.47115	0.0171898	0.0194521	1	23	109	55	52.17	45.9	57.14	17	0	0	0	6	5	9	3	40	4	2	5
hsa-miR-769-3p	1030	2.48655	0.0421843	-0.00677361	1	23	118	61	60.87	61.9	57.14	23	0	0	0	12	8	11	3	42	4	2	5
hsa-miR-769-5p	444	4.06712	0.00384821	-0.00152808	1	22	118	61	54.55	61.9	57.14	23	0	0	0	12	8	11	3	42	4	2	4
hsa-miR-770-5p	497	2.53118	0.0146573	0.000935458	1	23	98	52	60.87	65.3	57.14	21	0	1	1	9	6	6	3	39	6	4	2
hsa-miR-874	1012	2.60683	0.0709476	-0.00760497	1	22	78	40	77.27	69.2	71.43	18	1	2	3	4	5	7	3	26	4	1	5
hsa-miR-875-5p	466	2.43359	0.0652512	-0.00278594	1	22	76	39	36.36	39.5	42.86	11	1	1	1	3	10	5	5	25	5	0	3
hsa-miR-876-3p	632	2.45572	0.0743274	0.0110693	1	22	81	43	31.82	37	57.14	10	1	1	0	8	4	4	4	31	8	1	1
hsa-miR-876-5p	771	2.64294	0.0610356	0.00977599	1	22	81	43	36.36	37	42.86	10	1	1	0	8	4	4	4	31	8	1	1
hsa-miR-877-3p	921	3.02722	-3.79107e-05	0.0144327	1	21	86	47	61.9	62.8	57.14	18	0	1	2	5	5	6	4	29	5	2	3
hsa-miR-885-5p	564	2.66785	0.0580982	-0.0377062	1	22	74	39	50	58.1	42.86	16	0	0	2	3	6	5	3	29	6	2	1
hsa-miR-892a	576	2.41657	0.0761276	0.00685896	1	21	75	42	52.38	49.3	42.86	13	0	0	2	1	11	5	4	24	5	3	3
hsa-miR-892b	568	3.51669	0.112484	-0.026604	1	22	77	42	54.55	45.5	57.14	15	1	1	1	2	5	6	3	27	4	2	2
hsa-miR-9-3p	862	5.88924	0.0900997	-0.00556003	1	20	75	40	60	50.7	71.43	12	2	5	0	4	10	5	5	24	5	2	3
hsa-miR-9-5p	659	6.51419	-0.0121461	0.01749	1	25	56	30	52	55.4	42.86	9	0	3	4	4	8	4	5	18	4	2	3
hsa-miR-924	570	2.62171	0.0823497	0.026164	1	22	75	39	50	45.3	85.71	12	1	0	0	6	3	8	2	29	4	2	4
hsa-miR-92a-1-5p	366	2.40362	0.0168661	0.0117602	2	22	76.5	40.5	54.55	47	42.86	11.5	0.5	0	0	8	4.5	6	2.5	29	5.5	2	2.5
hsa-miR-92a-3p	605	8.04469	0.0381912	-0.0168868	1	22	96	50	72.73	75	85.71	26	0	1	0	4	13	6	4	36	6	4	2
hsa-miR-92b-3p	722	4.02096	0.0229292	-0.0066978	1	22	77	41	68.18	66.2	71.43	17	0	2	1	4	6	7	3	27	4	3	4
hsa-miR-93-3p	812	2.45395	0.00904195	0.0459722	1	22	83	41	50	43.4	42.86	15	2	1	1	3	11	3	5	34	11	0	2
hsa-miR-93-5p	798	8.3166	0.0500606	0	1	23	91	47	65.22	79.1	42.86	27	0	0	3	4	12	5	5	33	7	1	3
hsa-miR-933	495	4.46959	0.0254739	0.0143411	1	23	80	42	52.17	60	42.86	18	0	1	2	3	6	6	3	31	5	4	3
hsa-miR-936	479	2.45087	0.0411275	0.0463308	1	22	83	43	50	48.2	57.14	15	1	1	3	2	6	7	3	32	5	2	3
hsa-miR-940	993	5.47486	0.00261193	-0.00739132	4	23	117	65	65.22	71.2	85.71	31.3	4.25	4	0.25	2.25	4	12	2.25	38.25	3	6.25	3.25
hsa-miR-942	703	2.52254	0.0552669	-0.0297239	1	21	94	51	61.9	67	42.86	23	0	0	3	4	7	8	3	34	4	5	3
hsa-miR-944	1050	2.47902	0.114396	-0.00692876	1	22	81	41	36.36	40.7	57.14	10	0	2	3	5	6	5	3	31	6	1	2
hsa-miR-95	143	3.5131	-0.00351203	-0.0323292	3	23	88.7	45	34.78	40.6	42.86	11.3	0	3.33333	2	4.66667	5.66667	5.66667	3.33333	34	6.33333	1.66667	2
hsa-miR-96-5p	642	8.77446	0.102979	-0.00884906	1	23	78	41	39.13	47.4	57.14	13	0	2	0	2	6	6	3	27	4	2	3
hsa-miR-99a-5p	435	4.26777	0.0169323	0.0180719	1	22	81	41	50	53.1	57.14	14	1	0	2	6	8	5	3	30	6	1	3
hsa-miR-99b-5p	202	6.13561	0.0185743	-0.00978531	1	22	70	36	63.64	67.1	57.14	16	0	1	1	3	4	7	3	26	4	2	4
				0.0262262

## Sheet: HCT116--
miRNA	Parameter Δk	Number of total targeted transcripts in Me45 cells	Expression in Me45 cells	Spearman's rho for ranking in Me4 cells	Number of pre-miRNA genes	Length of mature miR	Length of pre-miRNA	Length of hairpin	%GC in mature miRNA	%GC in pre-miRNA	%GC in seed	Number of GC pairs in pre-miRNA	Number of AA pairs in pre-miRNA	Number of AG pairs in pre-miRNA	Number of AC pairs in pre-miRNA	Number of GU pairs in pre-miRNA	Hairpin Loop Size	Number of bubbles in pre-miR	Average bubble size	Number of paired nucleotides in pre-miRNA	Avg length of complementary fragments in pre-miRNA	Number of one side bubbles	Number of bubbles in mature double stranded miR
hsa-let-7a-3p	1236	2.50481	0.212182	-0.0318152	2	21	77	41	33.33	44.2	14.29	9	0	1	1.5	6.5	15	3.5	7.5	26	7.5	1	1.5
hsa-let-7a-5p	550	10.6572	0.0350182	-0.0305657	3	22	75.3	39.6667	36.36	42.9	57.14	9	0.666667	1.33333	1	6	11.6667	4.33333	6.33333	25.3333	6.33333	1.33333	2.33333
hsa-let-7b-3p	996	3.63264	0.19843	-0.137904	1	22	83	42	50	53	14.29	13	0	3	3	6	30	2	16	26	13	1	0
hsa-let-7b-5p	587	8.2926	0.00135996	0.00202994	1	22	83	42	45.45	53	57.14	13	0	3	3	6	30	2	16	26	13	1	1
hsa-let-7c	516	6.4383	0.0625942	0.00713266	1	22	84	43	40.91	47.6	57.14	12	0	1	0	7	5	8	3	31	4	2	3
hsa-let-7d-5p	407	8.71832	0.0280852	-0.0267457	1	22	87	44	40.91	48.3	57.14	12	1	3	3	7	30	3	11	27	9	1	2
hsa-let-7e-5p	551	7.10754	0.0345747	0.0552673	1	22	79	42	40.91	57	57.14	15	1	1	3	3	4	6	4	28	5	2	3
hsa-let-7f-1-3p	977	3.75939	0.210162	0.181809	1	22	87	48	40.91	40.2	14.29	11	0	0	0	6	5	4	5	34	8	2	1
hsa-let-7f-5p	550	10.2026	0.0351032	-0.024852	2	22	85	45	31.82	41.2	57.14	10	0.5	1	0.5	5.5	15.5	3.5	7.5	29.5	8	1.5	1.5
hsa-let-7g-5p	583	8.89659	0.0736922	-0.0050767	1	22	84	46	36.36	50	57.14	14	1	1	2	5	4	6	3	33	6	4	2
hsa-let-7i-5p	411	9.11343	0.043964	0.0471537	1	22	84	47	40.91	53.6	57.14	15	0	0	0	8	9	5	4	31	6	3	2
hsa-miR-1	827	2.574	0.105295	-0.0289203	2	22	78	40	27.27	35.4	42.86	8	1	0.5	2.5	4	9.5	3.5	4.5	30	9	1.5	1.5
hsa-miR-100-3p	584	2.8117	0.101705	-0.0171518	1	22	80	41	36.36	46.3	42.86	13	1	0	2	5	8	8	3	27	3	2	4
hsa-miR-100-5p	467	10.2964	0.0748666	-0.000324343	1	22	80	41	50	46.3	57.14	13	1	0	2	5	8	8	3	27	3	2	4
hsa-miR-101-3p	857	5.86699	0.141445	-0.00354299	2	21	77	39	33.33	42.9	42.86	10	0.5	1	2	6.5	12	4	6	27	7	1	1
hsa-miR-103a-3p	576	9.46417	0.077366	-0.0157291	2	23	78	41.5	47.83	46.8	57.14	13.5	0	0.5	0.5	3.5	5.5	7	2.5	28	4.5	3	2.5
hsa-miR-106b-5p	801	8.56972	0.0837667	0.0122618	1	21	82	43	42.86	61	42.86	18	0	1	2	4	6	7	3	31	4	3	4
hsa-miR-107	573	9.137	0.0774581	0.0196671	1	23	81	43	47.83	46.9	57.14	12	1	0	1	5	5	7	2	32	5	4	2
hsa-miR-10a-3p	574	2.5919	0.0680871	-0.034365	1	22	110	59	36.36	39.1	28.57	13	1	2	1	4	16	6	5	34	6	2	2
hsa-miR-10a-5p	879	6.49801	0.0911499	0.0376389	1	23	110	59	43.48	39.1	57.14	13	1	2	1	4	16	6	5	34	6	2	3
hsa-miR-10b-3p	788	2.63508	0.00544488	-0.0445154	1	22	110	57	40.91	40	42.86	13	3	2	2	9	4	7	3	41	6	2	2
hsa-miR-10b-5p	876	4.38775	0.0940972	-0.0474454	1	23	110	57	43.48	40	57.14	13	3	2	2	9	4	7	3	41	6	2	3
hsa-miR-1181	424	3.24302	0.186738	0.0329521	1	21	81	46	85.71	72.8	85.71	23	0	1	1	4	6	7	3	29	4	5	3
hsa-miR-1183	899	3.32174	0.0288384	0.0187093	1	27	89	46	55.56	48.3	42.86	10	2	10	2	6	7	8	4	25	3	3	6
hsa-miR-1202	666	8.18085	0.0817279	-0.00351509	1	21	83	45	71.43	66.3	71.43	21	2	4	1	5	4	10	3	25	2	5	4
hsa-miR-1207-5p	1344	7.23069	0.284134	-0.0158373	1	21	87	48	76.19	62.1	85.71	16	1	0	1	13	6	7	4	31	4	5	3
hsa-miR-122-5p	666	2.50083	-0.00186837	-0.0575356	1	21	85	42	66.67	70.6	71.43	19	0	1	1	6	27	5	8	22	4	0	3
hsa-miR-1224-5p	857	3.30944	0.0920443	-0.0169605	1	22	90	48	77.27	74.4	85.71	24	0	3	3	2	3	8	3	30	4	3	4
hsa-miR-1225-3p	662	4.00709	0.160694	-0.0236455	1	22	90	48	77.27	74.4	57.14	24	0	3	3	2	3	8	3	30	4	3	5
hsa-miR-1225-5p	1187	8.62833	0.2531	0.00620263	1	22	85	44	45.45	43.5	57.14	14	0	2	2	3	4	5	3	34	7	2	2
hsa-miR-1226-5p	984	2.73965	0.223523	0.000406574	1	26	75	40	69.23	64	71.43	16	0	3	0	6	5	6	3	26	4	2	4
hsa-miR-1228-3p	676	5.28735	0.0227456	0.00498123	1	20	73	42	75	75.3	57.14	20	0	1	0	2	5	4	4	25	6	3	2
hsa-miR-1244	546	2.58957	0.115057	-0.00414231	1	21	70	36	38.1	30	42.86	7	0	0	2	3	5	4	4	27	7	1	2
hsa-miR-1246	387	7.51824	0.0560579	0.00248596	1	19	73	43	42.11	43.8	28.57	11	1	1	1	1	4	6	4	23	4	3	2
hsa-miR-1247-5p	925	2.74258	0.239368	-0.0452362	1	22	136	75	72.73	74.3	85.71	39	1	0	5	3	8	15	3	46	3	9	6
hsa-miR-1249	693	4.68717	0.0936654	-0.0185291	1	22	66	37	63.64	65.2	71.43	16	0	1	1	3	8	5	3	22	4	2	3
hsa-miR-1252	1222	2.50298	0.105543	0.0100416	1	22	65	32	22.73	26.2	42.86	5	2	0	2	3	7	3	4	27	9	0	2
hsa-miR-125a-3p	607	4.19459	0.0376175	-0.0165824	1	22	86	46	59.09	59.3	57.14	19	0	0	2	5	4	8	3	30	4	2	3
hsa-miR-125a-5p	730	6.61182	0.0489445	0.0053315	1	24	86	46	50	59.3	71.43	19	0	0	2	5	4	8	3	30	4	2	4
hsa-miR-125b-5p	753	9.83078	0.0376621	0.00505656	2	22	88.5	45	50	51.4	71.43	15	0.5	1	1.5	6	4.5	7.5	3.5	30	4	1.5	4
hsa-miR-126-3p	66	5.22269	0.0224354	0.012818	1	18	73	41	61.11	53.4	71.43	13	0	2	7	0	14	6	5	20	3	5	4
hsa-miR-126-5p	829	2.67016	0.209643	0.0387853	1	19	89	49	57.89	56.2	71.43	17	0	0	1	9	4	7	3	32	5	3	2
hsa-miR-1260a	634	11.0284	-0.0327892	0.00433307	1	19	82	42	42.11	42.7	28.57	9	0	1	1	7	5	8	3	27	3	1	4
hsa-miR-1260b	602	11.1026	-0.0341578	0.00671257	1	22	93	53	36.36	35.5	57.14	8	2	5	1	4	12	7	5	28	4	3	3
hsa-miR-1262	910	2.5791	0.0131373	0.0165695	1	22	85	44	45.45	52.9	71.43	16	0	2	2	3	4	7	3	32	5	3	3
hsa-miR-1267	623	3.17563	0.0098811	-0.00838792	1	21	78	41	47.62	44.9	42.86	14	0	0	2	1	10	3	5	31	10	1	1
hsa-miR-1268a	963	6.30821	0.250856	-0.00340182	1	18	52	28	83.33	67.3	85.71	11	0	2	0	6	3	4	2	19	5	1	3
hsa-miR-1275	598	5.10015	0.114548	0.0117505	1	22	97	55	54.55	52.6	42.86	18	2	0	1	3	5	8	3	33	4	3	3
hsa-miR-1277-3p	541	2.58001	0.130351	0.0083631	1	24	78	40	12.5	25.6	0	6	1	0	0	5	6	5	4	29	6	0	2
hsa-miR-128	978	6.07747	0.047397	0.00155684	2	21	83	42.5	47.62	53	57.14	14	1	1	1.5	8	6	5.5	4	29.5	5.5	1	1.5
hsa-miR-1281	550	4.75932	0.0643435	0.00147221	1	17	54	28	70.59	66.7	85.71	12	0	0	1	3	10	2	8	18	9	1	1
hsa-miR-1285-3p	800	2.86135	0.0271712	-0.0262173	1	21	84	43	52.38	47.6	42.86	15	1	0	2	4	10	3	5	33	11	0	1
hsa-miR-1287	576	2.90513	0.00656928	-0.0180209	1	22	90	48	54.55	51.1	57.14	15	1	1	1	6	8	9	3	29	3	3	5
hsa-miR-1288	516	3.97517	0.0272855	0.0087954	1	21	75	39	57.14	53.3	71.43	13	1	0	3	5	5	6	4	26	4	1	2
hsa-miR-129-1-3p	1145	3.35793	0.127742	-0.0133811	1	19	78	43	42.11	39.7	28.57	9	0	0	2	8	4	6	2	31	5	4	1
hsa-miR-129-2-3p	474	3.15733	0.0556148	0.0237176	1	24	87	47	58.33	51.7	85.71	16	1	2	1	6	3	8	3	29	4	4	3
hsa-miR-1290	748	5.50039	0.0729328	-0.00839399	1	25	66	35	68	71.2	71.43	19	0	0	1	2	5	7	2	25	4	5	5
hsa-miR-1295a	276	2.51664	0.0446688	-0.0311559	2	21	81	42	57.14	51	28.57	15	1.5	0	0.5	2.5	7	6	3.5	30	5.5	2	2.5
hsa-miR-1296	606	2.79893	0.0250935	-0.0228724	1	22	92	49	63.64	57.6	71.43	18	0	0	4	8	5	6	4	33	6	1	3
hsa-miR-1299	811	2.55785	0.0195627	-0.00546379	1	22	83	45	45.45	50.6	42.86	13	0	2	3	6	14	6	4	27	4	3	3
hsa-miR-1305	1313	6.14588	0.0886939	-0.00273631	1	22	86	44	36.36	36.1	28.57	10	0	2	1	4	5	4	4	31	8	1	3
hsa-miR-1306-3p	369	2.4996	0.0174067	-0.0104351	1	22	85	46	63.64	58.8	71.43	16	1	5	2	4	4	7	4	27	4	3	2
hsa-miR-1307-3p	858	2.64257	0.162211	-0.0215992	1	21	149	80	71.43	56.4	85.71	29	2	0	4	8	6	14	3	50	4	6	5
hsa-miR-130a-3p	519	8.10007	0.0526492	0.0143342	1	22	89	45	40.91	50.6	42.86	14	1	0	2	10	4	7	3	33	5	1	4
hsa-miR-130b-3p	519	7.41133	0.0526492	0	1	22	82	42	45.45	57.3	42.86	15	0	1	4	5	4	6	3	31	5	1	3
hsa-miR-132-3p	750	3.5767	0.0970128	0.0302701	1	18	79	43	50	31.7	71.43	6	7	3	1	6	12	5	5	20	4	3	2
hsa-miR-132-5p	468	2.74311	0.039939	0.00133682	1	19	71	40	52.63	33.8	42.86	6	3	3	0	2	12	6	4	21	4	4	3
hsa-miR-1321	802	2.49562	-0.000325418	0.030105	1	22	73	37	40.91	46.6	28.57	11	0	3	1	4	11	4	4	27	7	1	2
hsa-miR-133a	425	3.12286	0.0261961	-0.0368389	2	22	95	48	54.55	47.7	57.14	16.5	1.5	0.5	3	0.5	10	7.5	4	32	4.5	0.5	4
hsa-miR-133b	408	2.84803	0.0402989	0.0219509	1	22	119	64	50	57.1	57.14	23	1	1	7	4	3	12	2	43	4	5	3
hsa-miR-134	786	3.62718	0.0432447	-0.0248057	1	22	73	38	59.09	60.3	57.14	14	0	2	0	4	5	6	3	26	4	2	4
hsa-miR-135a-3p	443	2.67162	0.0578635	0.00112518	1	22	90	45	59.09	52.2	42.86	15	1	1	1	8	13	5	4	33	7	1	2
hsa-miR-135a-5p	606	2.51173	0.123086	-0.352571	2	23	95	48	30.43	42.1	42.86	12.5	3	0.5	1	7.5	9	6	3.5	35	6	2	1
hsa-miR-135b-5p	607	7.7878	0.123422	0.124464	1	23	97	54	34.78	52.6	42.86	14	0	1	0	8	6	4	4	36	9	3	1
hsa-miR-136-5p	514	2.49977	0.0900774	-0.00777973	1	23	82	41	34.78	45.1	42.86	14	0	1	0	4	9	4	4	31	8	1	2
hsa-miR-140-3p	802	4.54692	0.0627339	-0.00575862	1	21	100	54	57.14	54	57.14	21	0	0	1	6	6	6	3	40	7	4	1
hsa-miR-140-5p	571	4.95002	0.114589	-0.00212185	1	22	100	54	45.45	54	42.86	21	0	0	1	6	6	6	3	40	7	4	2
hsa-miR-141-3p	960	11.419	0.111579	0.00435282	1	22	95	50	40.91	55.8	42.86	20	0	2	0	3	7	8	3	35	4	5	2
hsa-miR-141-5p	620	3.41389	0.14988	0.0365676	1	22	95	50	45.45	55.8	42.86	20	0	2	0	3	7	8	3	35	4	5	1
hsa-miR-142-3p	568	3.04198	0.102088	0.00349828	1	23	87	44	34.78	44.8	42.86	13	0	4	2	2	4	6	3	33	6	1	3
hsa-miR-144-5p	665	2.54673	0.161971	0.0236437	1	22	86	45	31.82	50	28.57	15	1	2	0	4	6	6	2	34	6	3	3
hsa-miR-145-3p	585	2.51041	0.0740211	-0.0229857	1	22	88	44	40.91	47.7	42.86	16	2	0	1	2	13	7	4	30	4	1	3
hsa-miR-145-5p	764	5.13008	0.0453817	-0.0189842	1	23	88	44	52.17	47.7	42.86	16	2	0	1	2	13	7	4	30	4	1	3
hsa-miR-146b-5p	475	2.65872	0.0270653	-0.0128715	1	22	73	38	40.91	56.2	42.86	15	1	0	0	4	4	6	3	28	5	3	3
hsa-miR-1470	894	3.19773	0.17416	0.0065106	1	21	61	34	85.71	82	85.71	20	2	1	0	3	4	7	2	23	3	6	2
hsa-miR-148a-3p	882	6.20147	0.112985	-0.000639695	1	22	68	36	40.91	45.6	57.14	12	1	0	1	2	7	5	3	27	5	4	2
hsa-miR-148b-3p	882	5.7638	0.112985	0	1	22	99	54	40.91	43.4	57.14	13	2	2	1	5	5	8	3	32	4	3	3
hsa-miR-149-5p	902	5.27633	0.0946016	0.00752633	1	23	89	46	60.87	71.9	71.43	24	0	1	0	5	4	10	2	34	3	3	5
hsa-miR-150-3p	727	4.06758	0.0527701	-0.00509835	1	22	84	44	68.18	66.7	42.86	24	0	0	1	2	4	7	2	34	5	4	1
hsa-miR-151a-3p	422	6.46915	0.0608481	-0.000536645	1	21	90	53	52.38	52.2	42.86	15	1	0	2	2	8	4	4	29	7	1	1
hsa-miR-151a-5p	338	7.56342	0.0665286	0.0193279	1	21	90	53	52.38	52.2	71.43	15	1	0	2	2	8	4	4	29	7	1	1
hsa-miR-153	612	3.53972	0.103703	0.0166744	2	22	88.5	45.5	36.36	45.2	42.86	13	0.5	2.5	1	6	6.5	5	3.5	35	7	2.5	2
hsa-miR-1539	211	4.01626	0.0917087	0.0713933	1	21	50	28	71.43	70	85.71	12	1	1	0	3	4	5	3	18	4	2	4
hsa-miR-155-5p	596	2.58525	0.0920791	-0.0078392	1	23	65	34	39.13	40	28.57	9	0	0	0	3	4	4	2	28	7	3	2
hsa-miR-15a-5p	885	7.58153	0.0455226	0.0167558	1	22	83	41	40.91	42.2	57.14	12	4	3	1	4	5	5	6	26	5	0	2
hsa-miR-15b-3p	555	2.78856	0.0825731	0.0105349	1	22	98	50	36.36	36.7	28.57	11	2	2	1	4	7	8	4	34	4	2	4
hsa-miR-15b-5p	916	9.96268	0.0527305	-0.00254049	1	22	98	50	40.91	36.7	57.14	11	2	2	1	4	7	8	4	34	4	2	4
hsa-miR-16-2-3p	780	2.75445	0.193784	-0.156819	1	22	81	41	36.36	37	14.29	11	2	1	1	3	8	6	4	28	5	1	2
hsa-miR-16-5p	701	10.6197	0.0334926	-0.0180472	2	22	85	43	45.45	38.7	57.14	12	2	2	1	3.5	9	6.5	3.5	30.5	5	1	2.5
hsa-miR-17-3p	929	4.93125	0.0647661	-0.0157239	1	22	84	43	50	42.9	57.14	12	1	3	0	2	7	7	3	31	4	3	3
hsa-miR-17-5p	765	8.85957	0.0986236	0.239882	1	23	84	43	47.83	42.9	42.86	12	1	3	0	2	7	7	3	31	4	3	4
hsa-miR-181a-2-3p	843	2.57289	0.0706	-0.00514591	1	22	110	68	54.55	50	57.14	16	2	4	0	3	11	5	4	33	7	2	2
hsa-miR-181a-3p	484	3.38247	0.0855637	0.0118761	1	22	110	58	50	41.8	57.14	19	2	1	1	2	7	11	3	39	4	5	3
hsa-miR-181a-5p	843	5.48038	0.106375	-0.0584269	2	23	110	63	47.83	45.9	28.57	17.5	2	2.5	0.5	2.5	9	8	3.5	36	5.5	3.5	4
hsa-miR-181b-5p	882	4.1737	0.0548032	0.0256066	2	23	99.5	56	47.83	45.3	28.57	12.5	2	2.5	4.5	5.5	5.5	4.5	5	29	6.5	2.5	2
hsa-miR-181c-5p	840	2.53655	0.10476	0.138288	1	22	110	57	45.45	54.6	28.57	18	1	3	4	5	11	8	5	33	4	5	3
hsa-miR-181d	898	2.59852	0.0574952	-0.0344028	1	23	137	76	43.48	59.9	28.57	29	1	3	4	8	4	10	4	50	5	8	3
hsa-miR-182-3p	405	2.59086	0.0632177	-0.0254529	1	21	110	59	42.86	57.3	42.86	22	2	4	0	3	14	8	4	36	4	5	2
hsa-miR-182-5p	809	3.35918	0.075836	-0.00451291	1	18	53	26	66.67	64.2	71.43	10	0	0	2	4	9	4	5	15	4	0	4
hsa-miR-1825	819	4.63466	0.0370147	0.000885809	1	24	110	59	41.67	57.3	42.86	22	2	4	0	3	14	8	4	36	4	5	4
hsa-miR-183-3p	682	3.04363	0.141628	-0.0121438	1	22	110	63	45.45	49.1	14.29	17	1	4	2	2	6	8	3	38	5	6	2
hsa-miR-183-5p	860	6.38507	0.127932	-0.00848357	1	22	110	63	40.91	49.1	57.14	17	1	4	2	2	6	8	3	38	5	6	2
hsa-miR-185-5p	751	5.93657	0.0738874	0.0194344	1	22	82	42	50	63.4	57.14	18	1	0	0	7	6	6	3	31	5	2	4
hsa-miR-186-3p	1107	2.58389	0.0892699	-0.0139345	1	22	86	44	45.45	36.1	57.14	12	0	1	0	5	14	4	4	33	8	2	1
hsa-miR-186-5p	1161	5.15004	0.190041	0.00930467	1	22	86	44	40.91	36.1	14.29	12	0	1	0	5	14	4	4	33	8	2	2
hsa-miR-188-5p	841	4.59093	0.0181817	0.00531458	1	21	86	44	61.9	58.1	42.86	18	1	3	2	2	5	7	4	27	4	3	2
hsa-miR-18a-5p	360	6.51949	0.0561852	-0.0179933	1	23	71	36	43.48	45.1	57.14	11	1	1	1	4	5	8	3	23	3	2	5
hsa-miR-18b-3p	485	3.13629	0.00173097	-0.0132007	1	22	71	39	59.09	46.5	57.14	11	0	1	2	3	3	7	2	25	4	2	4
hsa-miR-18b-5p	357	4.15564	0.0612965	0.0382871	1	23	71	39	43.48	46.5	57.14	11	0	1	2	3	3	7	2	25	4	2	4
hsa-miR-190a	461	2.59362	0.0755276	-0.0255282	1	22	85	44	22.73	34.1	28.57	11	1	0	0	3	10	6	4	31	5	2	2
hsa-miR-190b	488	2.64624	0.0686564	0.0143151	1	21	79	41	28.57	34.2	28.57	8	1	2	0	5	6	5	3	32	6	2	2
hsa-miR-191-3p	375	4.39071	0.0529858	-0.00267053	1	21	80	42	71.43	58.8	57.14	14	0	4	2	6	12	6	5	25	4	3	3
hsa-miR-1914-3p	1074	5.17271	0.239479	-0.00383329	1	22	80	41	72.73	71.3	71.43	21	0	1	2	3	11	7	4	27	4	2	3
hsa-miR-1914-5p	943	2.51503	0.037361	0.0115908	1	20	80	44	90	78.8	85.71	23	0	1	2	7	4	7	2	30	4	4	3
hsa-miR-1915-3p	927	7.58506	0.187783	0.00393283	1	22	80	44	72.73	78.8	71.43	23	0	1	2	7	4	7	2	30	4	4	3
hsa-miR-192-5p	301	4.02213	0.0592144	0.00364099	1	21	110	57	47.62	57.3	42.86	20	0	1	5	2	16	8	4	32	4	3	2
hsa-miR-193a-3p	538	3.1402	0.0247714	-0.0343853	1	22	88	47	50	63.6	71.43	18	1	1	2	6	10	6	4	29	5	0	4
hsa-miR-193b-3p	475	5.08561	0.00237816	0.0468037	1	22	83	41	59.09	49.4	71.43	14	1	0	1	8	9	7	4	28	4	0	4
hsa-miR-194-5p	636	2.66081	0.0967318	-0.00512764	2	22	85	44.5	45.45	51.8	42.86	15.5	1	0.5	2	6	5	6.5	3	33	5.5	2.5	3
hsa-miR-195-3p	776	2.4947	0.190672	0.195168	1	22	87	44	54.55	56.3	14.29	15	0	4	1	2	14	5	5	30	6	1	2
hsa-miR-195-5p	813	2.92369	0.0616221	-0.0297206	1	21	87	44	42.86	56.3	57.14	15	0	4	1	2	14	5	5	30	6	1	2
hsa-miR-196a-5p	353	5.0935	0.0729152	-0.0763611	2	22	90	46.5	40.91	45.5	42.86	13.5	1	0.5	1.5	8	6	6.5	3.5	33	5	2	2.5
hsa-miR-196b-5p	376	6.10823	0.0615955	0.0515455	1	22	84	44	45.45	47.6	42.86	11	0	0	0	7	10	5	4	31	6	1	3
hsa-miR-197-3p	727	4.89547	0.0461355	0.0039941	2	22	77	38	63.64	46.8	71.43	13	0	2	5	2	13	4	6	26	6	0	3
hsa-miR-1972	542	2.59451	0.06329	-0.037875	1	19	44	23	47.37	47.7	71.43	6	1	3	1	2	6	4	4	14	4	2	2
hsa-miR-1973	93	3.60855	0.0464091	0.0729315	1	23	75	38	69.57	62.7	57.14	18	0	0	5	5	4	6	3	29	5	1	4
hsa-miR-198	673	2.59897	0.014989	0.0141375	1	22	62	32	59.09	38.7	57.14	7	0	3	1	4	14	4	6	18	4	2	4
hsa-miR-199a-3p	611	2.69759	0.075264	0.200221	2	22	90.5	50	40.91	52.2	42.86	17	1.5	2	0	2.5	4.5	7.5	3.5	31	4	3.5	2
hsa-miR-199b-5p	647	2.85436	0.0187952	0.0337358	1	23	110	59	43.48	52.7	57.14	21	2	1	1	5	4	9	3	37	4	4	4
hsa-miR-19a-3p	945	9.59139	0.142474	0	1	23	82	43	34.78	42.7	42.86	14	1	1	0	3	7	5	3	33	7	2	2
hsa-miR-19b-3p	945	10.1381	0.142474	-0.0001735	2	23	91.5	48.5	39.13	39	42.86	13	0	0.5	0	6.5	8.5	5	4	36.5	7.5	3.5	2.5
hsa-miR-200a-3p	835	7.34219	0.106965	-0.0134818	1	22	90	51	40.91	55.6	42.86	19	0	1	1	2	5	6	4	33	6	3	2
hsa-miR-200a-5p	593	2.96477	0.134874	0.124948	1	22	90	51	54.55	55.6	28.57	19	0	1	1	2	5	6	4	33	6	3	1
hsa-miR-200b-3p	884	8.72751	0.177825	-0.00843225	1	22	95	49	36.36	60	28.57	20	1	2	2	5	7	9	3	32	4	4	4
hsa-miR-200b-5p	547	2.72919	0.160124	-0.0993511	1	22	95	49	50	60	28.57	20	1	2	2	5	7	9	3	32	4	4	2
hsa-miR-200c-3p	832	9.18638	0.163329	0.0286989	1	23	68	35	43.48	55.9	28.57	13	0	1	2	7	8	6	3	25	4	2	4
hsa-miR-200c-5p	584	2.60743	0.108128	-0.0319933	1	22	68	35	54.55	55.9	42.86	13	0	1	2	7	8	6	3	25	4	2	2
hsa-miR-202-3p	478	2.86107	0.0206421	-0.0158321	1	20	110	57	50	58.2	42.86	22	0	2	2	6	6	7	3	43	6	4	1
hsa-miR-204-5p	753	2.4938	0.069049	-0.02256	1	22	110	63	45.45	48.2	42.86	16	2	4	0	4	15	7	4	33	5	3	3
hsa-miR-20a-3p	1113	3.05997	0.146969	-0.0127575	1	22	71	37	36.36	38	42.86	10	1	0	1	5	6	5	3	29	6	3	1
hsa-miR-20a-5p	764	9.49481	0.0979074	-0.216536	1	23	71	37	39.13	38	42.86	10	1	0	1	5	6	5	3	29	6	3	2
hsa-miR-20b-5p	764	6.52961	0.0979074	0	1	23	69	35	47.83	44.9	42.86	9	0	0	1	4	7	4	5	25	6	2	3
hsa-miR-21-3p	562	7.51646	0.0932533	0.00848807	1	22	110	59	63.64	72.7	57.14	28	0	2	2	4	3	10	2	40	4	4	5
hsa-miR-21-5p	466	14.3938	0.0638143	0.00322381	1	22	75	38	63.64	61.3	57.14	14	0	0	0	7	5	6	3	29	5	1	3
hsa-miR-210	139	7.13335	0.0206827	-0.0156976	1	21	91	45	47.62	40.7	42.86	11	0	2	4	4	5	5	4	34	7	0	2
hsa-miR-2116-3p	814	4.1577	0.0454952	0.00447676	1	21	80	44	47.62	48.8	42.86	14	0	2	0	3	5	6	4	26	4	3	3
hsa-miR-212-3p	665	3.53652	0.0709953	-0.0224575	1	22	110	59	59.09	56.4	71.43	22	1	0	4	2	13	4	6	39	10	1	2
hsa-miR-215	612	2.71755	0.0669732	0.00335744	1	22	72	37	36.36	48.6	28.57	13	0	0	1	7	5	6	2	28	5	3	4
hsa-miR-218-5p	654	2.85558	0.0691445	0.0204808	2	21	110	58.5	38.1	50	42.86	17	2	3.5	0.5	6	6.5	8	4	37.5	4.5	2.5	2
hsa-miR-219-5p	255	3.90189	0.076615	-0.00253155	2	21	103.5	55	38.1	62.4	42.86	23.5	0.5	1	2.5	4.5	7	8.5	3.5	37.5	4.5	3	3.5
hsa-miR-22-3p	581	8.9286	0.0352942	0.000509201	1	23	110	62	47.83	47.3	42.86	19	0	1	1	5	5	9	3	40	4	5	3
hsa-miR-22-5p	651	2.95745	0.0633557	-0.00231913	1	22	110	62	36.36	47.3	71.43	19	0	1	1	5	5	9	3	40	4	5	3
hsa-miR-221-3p	678	10.1956	0.0953551	0.00343091	1	21	110	59	52.38	50.9	42.86	20	0	1	2	4	11	6	5	38	6	2	2
hsa-miR-221-5p	705	5.42541	0.0324397	-0.0153317	1	22	110	59	50	50.9	42.86	20	0	1	2	4	11	6	5	38	6	2	1
hsa-miR-222-3p	557	7.18825	0.081014	-0.00358952	1	22	110	60	40.91	53.6	42.86	20	0	0	4	3	9	7	5	38	5	3	2
hsa-miR-222-5p	649	2.69721	0.0997465	0.00354017	1	22	110	60	40.91	53.6	28.57	20	0	0	4	3	9	7	5	38	5	3	3
hsa-miR-223-3p	586	3.4936	0.0926491	0.020373	1	22	85	44	45.45	54.1	71.43	16	0	0	1	4	9	6	3	34	6	4	1
hsa-miR-224-5p	805	2.75157	0.131914	0.0089857	1	22	85	44	40.91	54.1	42.86	16	0	0	1	4	9	6	3	34	6	4	1
hsa-miR-2276	637	2.81251	0.0309319	-0.00671487	1	22	89	47	59.09	57.3	57.14	18	0	1	0	3	5	9	2	34	4	4	3
hsa-miR-23a-3p	969	10.8116	0.124588	0.00669938	1	21	73	37	47.62	57.5	28.57	15	0	1	3	4	10	6	3	27	4	1	3
hsa-miR-23a-5p	876	2.60521	0.19699	0.00507124	1	22	73	37	59.09	57.5	71.43	15	0	1	3	4	10	6	3	27	4	1	2
hsa-miR-23b-3p	940	7.62956	0.0884905	-0.0163447	1	21	97	52	47.62	50.5	28.57	18	1	1	1	5	14	9	3	35	4	6	2
hsa-miR-23c	930	4.1282	0.0844827	0.0075805	1	22	100	56	45.45	45	28.57	16	0	3	3	2	6	9	3	35	4	7	5
hsa-miR-24-1-5p	412	2.69341	0.0754113	0.0113735	1	22	68	34	45.45	50	57.14	12	0	2	4	2	13	5	4	23	5	1	3
hsa-miR-24-3p	885	10.3685	0.0349218	-0.00141653	2	22	70.5	36.5	54.55	52.4	71.43	12.5	0.5	1	3	3	9	5	4	24.5	5	2.5	3
hsa-miR-25-3p	600	8.6114	0.0606815	-0.00998095	1	22	84	43	50	63.1	42.86	19	1	1	2	5	7	9	3	28	3	2	4
hsa-miR-26a-1-3p	497	2.52436	0.0414063	-0.0226448	1	22	77	39	45.45	55.8	28.57	14	0	2	1	5	7	5	3	30	6	1	2
hsa-miR-26a-5p	705	7.51411	0.128252	0.0321073	2	22	80.5	40.5	40.91	51.7	28.57	13	0	2	0.5	6.5	10.5	5	4.5	29	6	0.5	2
hsa-miR-26b-5p	760	7.03735	0.117399	-0.033891	1	21	77	40	33.33	55.8	28.57	15	0	2	0	4	6	6	3	30	5	3	2
hsa-miR-27a-3p	823	10.4986	0.109698	0.00181115	1	21	78	40	52.38	60.3	42.86	16	1	0	5	6	8	8	3	28	4	2	2
hsa-miR-27b-3p	820	7.89252	0.115887	-0.00371655	1	21	97	53	47.62	47.4	42.86	17	0	2	1	6	3	5	4	37	7	4	1
hsa-miR-28-5p	578	4.75388	0.0359439	-0.0163533	1	22	86	45	45.45	52.3	57.14	16	0	1	0	4	6	5	3	35	7	1	2
hsa-miR-2861	965	6.28672	0.247879	0.0160726	1	19	90	47	89.47	76.7	85.71	25	0	3	3	4	8	8	3	30	4	3	4
hsa-miR-296-3p	802	2.51528	0.213425	-0.0482809	1	22	80	40	68.18	60	57.14	17	0	0	4	6	9	6	4	29	5	1	3
hsa-miR-296-5p	631	4.11715	0.10702	0.0494728	1	21	80	40	66.67	60	100	17	0	0	4	6	9	6	4	29	5	1	3
hsa-miR-299-3p	350	2.49369	0.00371542	0.0191835	1	22	63	31	45.45	38.1	57.14	10	0	0	1	2	7	2	4	27	14	0	1
hsa-miR-299-5p	1032	2.6479	0.169865	0.0248464	1	22	63	31	45.45	38.1	42.86	10	0	0	1	2	7	2	4	27	14	0	0
hsa-miR-29a-3p	591	10.9545	0.0887977	-0.0965777	1	22	64	32	40.91	32.8	57.14	7	2	0	0	4	11	3	6	23	8	1	1
hsa-miR-29a-5p	887	2.74175	0.142816	0.0176534	1	22	64	32	36.36	32.8	28.57	7	2	0	0	4	11	3	6	23	8	1	2
hsa-miR-29b-1-5p	738	3.61202	0.0823222	-0.000788995	1	24	81	42	41.67	39.5	42.86	10	1	1	0	7	13	4	4	31	8	2	2
hsa-miR-29b-3p	655	10.8743	0.0960332	0.00415878	2	23	81	42	34.78	39.5	57.14	10	0.5	0.5	0	6.5	13.5	4.5	4	31	7	2.5	2
hsa-miR-29c-3p	590	7.78079	0.089526	0.13464	1	22	88	47	36.36	44.3	57.14	12	1	0	0	7	5	5	4	34	7	3	2
hsa-miR-29c-5p	319	2.50929	0.0165956	-0.00123095	1	22	88	47	50	44.3	57.14	12	1	0	0	7	5	5	4	34	7	3	1
hsa-miR-301a-3p	810	7.06725	0.0719648	-0.00913372	1	22	86	47	40.91	40.7	57.14	13	2	1	3	2	3	6	3	31	5	2	3
hsa-miR-301b	810	4.22542	0.0719648	0	1	23	78	43	39.13	52.6	42.86	13	0	2	2	3	5	6	3	27	4	3	3
hsa-miR-302a-3p	779	2.64306	0.0620316	0.00672602	1	23	69	34	39.13	40.6	42.86	10	2	1	1	5	9	4	4	27	7	0	3
hsa-miR-3065-5p	866	2.57131	0.170974	0.0177139	1	23	79	43	39.13	50.6	28.57	15	1	0	2	2	4	7	3	30	4	2	3
hsa-miR-30a-5p	865	2.91517	0.116399	0.110826	1	22	71	39	45.45	53.5	28.57	14	0	1	2	4	4	4	3	29	7	2	1
hsa-miR-30b-3p	1333	2.89533	0.093176	0.0145463	1	22	88	46	50	43.2	71.43	14	3	1	1	5	12	5	5	31	6	3	2
hsa-miR-30b-5p	652	7.98919	0.124644	0.00105384	1	22	88	46	40.91	43.2	28.57	14	3	1	1	5	12	5	5	31	6	3	3
hsa-miR-30c-1-3p	1028	2.68734	-0.00607852	0.00355713	1	22	89	48	54.55	50.6	57.14	17	2	1	0	5	4	7	4	31	4	3	4
hsa-miR-30c-2-3p	993	2.49858	0.00995629	-0.0289055	1	22	72	37	50	41.7	57.14	10	2	3	0	1	14	4	7	22	6	1	3
hsa-miR-30c-5p	738	5.62818	0.129526	0.00289559	2	23	80.5	42.5	43.48	46.1	28.57	13.5	2	2	0	3	9	5.5	5.5	26.5	5	2	3
hsa-miR-30d-3p	899	2.67504	0.166384	-0.0034024	1	22	70	37	45.45	45.7	28.57	11	1	1	3	3	6	4	4	24	6	2	2
hsa-miR-30d-5p	879	6.73483	0.120941	0.182353	1	22	70	37	50	45.7	28.57	11	1	1	3	3	6	4	4	24	6	2	2
hsa-miR-30e-3p	1188	3.93172	0.178298	0.00370374	1	22	92	48	45.45	51.1	28.57	18	1	3	1	5	4	6	3	35	6	2	1
hsa-miR-30e-5p	862	6.41144	0.116406	-0.239477	1	22	92	48	40.91	51.1	28.57	18	1	3	1	5	4	6	3	35	6	2	1
hsa-miR-31-3p	273	9.37094	0.0646837	0.00123187	1	20	68	37	35	41.2	42.86	9	0	0	1	6	4	5	3	27	5	2	1
hsa-miR-31-5p	446	9.5332	0.0352501	-0.00542248	2	22	71	35.5	50	46.5	71.43	13.5	0	1	1	1	11	1	11	30	30	0	0
hsa-miR-3115	329	2.71973	0.0849648	0.0365044	1	21	78	39	42.86	46.2	42.86	12	1	2	2	3	9	7	3	29	4	1	4
hsa-miR-3118	1234	2.49728	0.165631	0.0399291	1	21	81	40	52.38	54.3	42.86	16	1	1	2	4	11	5	4	30	6	0	3
hsa-miR-3125	755	4.66103	0.0287894	-0.0135554	1	22	74	37	54.55	40.5	71.43	11	2	3	1	1	12	6	4	26	4	0	4
hsa-miR-3127-5p	694	4.19216	0.042902	-0.00716051	1	22	76	39	40.91	43.4	42.86	13	1	1	0	4	4	2	4	31	16	1	0
hsa-miR-3129-5p	612	2.69535	0.0763787	-0.215563	2	21	75	37	66.67	54.7	57.14	19	0	1	0	0	7	1	7	34	34	0	0
hsa-miR-3130-5p	465	2.57131	0.0288208	-0.0255928	1	24	75	41	54.17	61.3	57.14	19	0	0	2	3	4	6	3	29	5	4	4
hsa-miR-3132	564	3.74987	0.0390165	0.00590142	1	23	74	37	26.09	33.8	42.86	9	1	2	1	3	8	3	4	30	10	0	1
hsa-miR-3137	691	2.72331	0.030851	-0.0341005	1	23	76	38	47.83	46.1	57.14	11	2	4	1	6	12	4	7	24	6	0	1
hsa-miR-3138	758	3.0221	0.139962	-0.00742788	1	22	71	36	40.91	50.7	57.14	13	1	3	1	2	8	5	4	26	5	1	4
hsa-miR-3141	858	3.76843	0.236271	-0.0326258	1	22	82	43	45.45	45.1	57.14	14	0	2	0	2	4	4	4	32	8	2	2
hsa-miR-3145-3p	788	2.54396	0.153203	-0.00703431	1	22	79	41	40.91	38	42.86	13	0	0	1	2	5	4	3	34	8	2	2
hsa-miR-3147	827	2.5605	0.185849	0.0164208	1	22	77	38	40.91	36.4	28.57	11	1	0	2	3	7	3	4	33	11	0	0
hsa-miR-3149	846	2.66265	0.123072	0.025221	1	22	80	40	63.64	62.5	71.43	21	0	0	2	2	5	4	2	35	9	1	1
hsa-miR-3154	610	2.53857	0.0698258	-0.0319895	1	21	82	42	61.9	65.9	71.43	22	0	1	1	2	4	3	3	36	12	1	1
hsa-miR-3156-5p	703	4.26862	-0.0126537	-0.0245764	1	22	85	44	54.55	56.5	57.14	17	0	0	3	6	4	6	3	33	6	1	3
hsa-miR-3162-5p	942	7.59161	0.200904	-0.022154	1	23	82	41	56.52	48.8	57.14	16	0	1	5	1	6	5	4	32	6	0	3
hsa-miR-3171	941	2.53951	0.202748	-0.00832694	1	24	74	38	29.17	20.3	28.57	4	0	1	0	4	4	3	4	31	10	1	2
hsa-miR-3174	386	2.67338	0.0234083	-0.0427319	1	23	87	48	47.83	46	42.86	14	0	1	1	5	4	7	3	33	5	5	2
hsa-miR-3180-5p	1318	3.645	0.0414398	0.00701835	3	25	92	52.6667	72	76.1	42.86	26.7	0	0.333333	2	2.66667	4	5.66667	4	32	6	1.66667	2
hsa-miR-3188	783	2.76427	0.0709941	0.00941633	1	23	85	45	60.87	70.6	57.14	21	0	0	1	8	8	6	3	32	5	4	2
hsa-miR-3195	382	5.62252	0.158872	-0.0162313	1	17	84	48	88.24	92.9	100	26	0	0	1	1	3	7	3	28	4	2	4
hsa-miR-3196	494	6.35785	0.208344	-0.00356852	1	18	64	32	88.89	75	100	16	1	0	0	5	11	4	5	22	6	1	3
hsa-miR-3198	773	6.38233	0.0622985	-0.00888161	2	22	80	41	59.09	55.6	57.14	17.5	1	2	0.5	3	4	6.5	2	32.5	5.5	2	3
hsa-miR-32-3p	1155	2.67824	0.195032	-0.00787601	1	22	85	46	59.09	56.5	57.14	18	2	0	2	5	6	9	3	31	3	5	3
hsa-miR-32-5p	520	3.9064	0.105042	0.0326967	1	22	85	46	50	56.5	42.86	18	2	0	2	5	6	9	3	31	3	5	3
hsa-miR-3200-3p	445	3.03337	0.0390346	-0.0303241	1	17	52	27	29.41	38.5	42.86	8	0	1	0	1	7	3	4	20	7	2	2
hsa-miR-3202	740	2.52601	0.0906166	0.00976901	2	22	108.5	65.5	50	36.2	42.86	10.5	2	3	1.5	3.5	5	4	4.5	21.5	5.5	2	2
hsa-miR-320a	850	6.75059	0.0336008	-0.00515319	2	20	69	35.5	50	45	42.86	10	2.5	2	2	6	7	3.5	6	22.5	6.5	0.5	2.5
hsa-miR-320b	794	7.67902	0.0652312	0.01206	2	19	48	25	47.37	47.9	42.86	8	0	1	1.5	3.5	4	3.5	2.5	18	5	0	3
hsa-miR-320c	1041	5.91411	-0.003238	-0.00648257	1	18	53	27	50	54.7	57.14	11	0	0	1	3	3	4	2	21	5	0	2
hsa-miR-320d	863	7.16105	0.0636064	0.00239662	1	21	86	45	52.38	50	28.57	15	0	1	1	4	8	7	4	27	4	1	4
hsa-miR-320e	691	6.50657	0.0206669	-0.00057347	1	22	86	45	72.73	50	71.43	15	0	1	1	4	8	7	4	27	4	1	4
hsa-miR-324-3p	562	7.70372	0.0829547	0.0138337	1	23	83	43	60.87	61.5	71.43	18	1	2	1	3	10	8	3	28	4	1	6
hsa-miR-324-5p	456	6.58306	0.0289367	0.00930056	1	23	98	54	47.83	42.9	42.86	9	0	2	3	7	8	7	4	30	4	0	6
hsa-miR-328	770	3.25437	0.133011	-0.0401446	1	22	75	40	68.18	68	71.43	19	1	1	3	7	4	6	3	26	4	3	2
hsa-miR-330-3p	810	2.75446	0.0667403	-0.00614861	1	23	94	51	60.87	60.6	42.86	23	1	1	3	0	13	8	3	32	4	5	3
hsa-miR-331-3p	625	7.82856	-0.0191835	0.0144452	1	21	94	52	61.9	51.1	85.71	15	1	1	3	4	13	5	4	29	6	1	2
hsa-miR-335-3p	1243	2.67099	0.132981	-0.0209608	1	22	94	51	36.36	38.3	14.29	13	0	1	3	3	6	6	3	33	6	1	2
hsa-miR-335-5p	1089	2.64353	0.083548	-0.0285196	1	23	94	51	30.43	38.3	57.14	13	0	1	3	3	6	6	3	33	6	1	3
hsa-miR-339-3p	261	2.50729	0.089941	0.0215433	1	23	94	52	69.57	73.4	85.71	21	0	1	2	5	4	8	2	31	4	0	5
hsa-miR-33a-5p	542	3.25912	0.0939832	0.000868479	1	21	69	36	42.86	47.8	42.86	13	0	0	1	3	5	4	4	27	7	1	2
hsa-miR-33b-3p	325	5.18298	0.0408886	-0.00854035	1	22	96	53	72.73	72.9	57.14	25	0	0	1	5	5	8	2	36	4	4	2
hsa-miR-340-3p	543	2.6479	0.0714576	-0.00337275	1	22	95	49	40.91	39	71.43	11	0	1	1	7	7	6	4	33	6	2	3
hsa-miR-340-5p	1125	3.40726	0.213975	0.0118321	1	22	95	49	27.27	39	14.29	11	0	1	1	7	7	6	4	33	6	2	3
hsa-miR-342-3p	629	5.07342	0.0397723	0.0106885	1	23	99	54	52.17	49.5	57.14	18	3	2	0	4	4	6	4	33	6	4	3
hsa-miR-345-5p	472	2.75565	0.0172149	-0.0198068	1	22	98	54	63.64	60.2	57.14	19	0	1	3	5	4	7	2	33	5	1	4
hsa-miR-34a-3p	507	2.50842	0.0531458	-0.0202587	1	22	110	59	45.45	50.9	42.86	19	2	2	0	10	4	9	3	40	4	6	2
hsa-miR-34a-5p	584	7.12106	0.000608007	0.0122486	1	22	110	59	50	50.9	71.43	19	2	2	0	10	4	9	3	40	4	6	2
hsa-miR-34b-5p	498	2.6479	0.0466197	0.0194311	1	23	84	43	43.48	46.4	57.14	14	1	1	2	3	5	6	4	30	5	3	3
hsa-miR-3605-5p	447	2.70431	0.00681351	0.020362	1	23	100	53	52.17	55	57.14	13	1	2	6	9	17	5	8	24	5	1	4
hsa-miR-3607-3p	844	2.54491	0.157979	0.017208	1	20	79	43	40	38	28.57	9	3	2	1	2	4	6	4	22	4	3	2
hsa-miR-3609	762	2.6211	0.0883234	-0.0392871	1	24	80	43	41.67	38.8	28.57	8	1	2	0	5	3	5	4	28	6	2	3
hsa-miR-361-3p	808	3.31549	0.00566055	-0.00826323	1	20	73	41	65	61.6	42.86	15	0	4	1	5	5	6	3	24	4	4	1
hsa-miR-361-5p	691	5.55942	0.0644918	-0.00250311	1	21	83	42	23.81	26.5	42.86	8	3	1	1	3	13	4	5	32	8	1	0
hsa-miR-3610	106	2.68491	0.0736873	0.0981196	1	22	87	45	45.45	54	71.43	17	1	4	2	2	12	9	3	30	3	2	5
hsa-miR-3613-3p	1595	3.79323	0.169447	-0.00182475	1	23	72	37	47.83	41.7	85.71	13	2	0	1	1	10	5	4	25	5	1	4
hsa-miR-3613-5p	1088	2.63071	0.108876	-0.0289171	1	23	86	43	39.13	50	57.14	14	0	0	1	9	10	4	5	24	6	0	3
hsa-miR-3614-5p	533	4.07893	0.029223	-0.0212132	1	21	87	44	71.43	73.6	71.43	22	0	2	0	7	4	10	2	31	3	1	3
hsa-miR-362-3p	811	3.61179	0.1022	0.00207882	1	22	79	40	68.18	70.9	71.43	17	2	4	0	1	39	4	12	15	4	2	4
hsa-miR-362-5p	600	3.57887	0.0938452	0.0364055	1	20	85	51	80	72.9	85.71	19	0	2	1	5	6	6	4	26	4	4	2
hsa-miR-3621	571	2.52117	0.214255	-0.0355129	1	22	83	42	68.18	60.2	71.43	21	0	2	1	0	4	4	3	36	9	1	2
hsa-miR-3622a-3p	674	2.50335	0.0257855	0.00102388	1	21	95	50	66.67	57.9	57.14	21	0	1	0	2	4	3	3	38	13	1	1
hsa-miR-3622b-5p	541	2.55155	0.0465587	0.00854763	1	24	65	34	45.83	41.5	42.86	10	1	0	2	3	5	4	4	24	6	2	3
hsa-miR-3646	1175	3.11003	0.170415	0.0125746	1	22	84	43	45.45	38.1	14.29	13	1	0	1	5	5	4	4	33	8	1	1
hsa-miR-3648	664	3.57524	0.274788	-0.00567645	1	21	180	96	80.95	83.9	100	63	0	3	0	10	4	14	2	73	5	9	3
hsa-miR-3651	495	5.90812	0.0164077	-0.0201561	1	24	90	51	58.33	53.3	57.14	15	0	2	1	5	7	8	4	29	4	4	3
hsa-miR-3652	750	2.99737	0.0502724	0.00101723	1	18	131	72	66.67	70.2	71.43	29	0	5	0	9	4	14	3	45	3	9	4
hsa-miR-3653	1178	2.86483	0.130008	0.00635294	1	18	110	61	38.89	56.4	28.57	22	1	4	2	1	12	7	6	34	5	4	3
hsa-miR-3656	780	6.34769	0.280362	-0.0185864	1	17	69	37	88.24	76.8	85.71	15	0	3	0	7	7	5	5	23	5	1	4
hsa-miR-3659	368	5.23942	0.0812956	-0.00401934	1	21	99	50	52.38	47.5	42.86	17	1	1	1	8	6	5	3	41	8	1	2
hsa-miR-365a-3p	663	5.79597	0.123394	0.0107145	1	22	87	47	31.82	44.8	57.14	13	0	1	3	5	9	5	4	31	6	3	2
hsa-miR-3663-3p	447	5.08228	0.0232692	-0.0042766	1	23	97	53	73.91	69.1	71.43	26	1	1	1	6	4	6	2	40	7	3	2
hsa-miR-3665	670	7.03015	0.0489084	-0.00592569	1	18	105	58	83.33	77.1	71.43	31	0	0	0	5	5	11	2	40	4	8	1
hsa-miR-3667-5p	720	2.80362	-0.00621107	-0.00745915	1	22	74	37	45.45	50	57.14	14	0	0	1	1	8	3	5	29	10	0	2
hsa-miR-3668	973	2.49628	0.153324	0.00435128	1	21	75	38	23.81	21.3	28.57	5	1	0	1	4	6	3	3	33	11	1	0
hsa-miR-3669	262	2.5193	0.0289115	-0.0694324	1	23	81	40	30.43	19.8	42.86	4	5	0	0	1	5	7	2	32	5	0	6
hsa-miR-3673	918	2.57521	0.104776	0.0236725	1	22	68	35	40.91	36.8	28.57	8	1	0	0	4	3	7	3	24	3	1	5
hsa-miR-3675-3p	678	3.34122	0.0723897	0.00230153	1	23	73	39	43.48	41.1	71.43	10	0	2	0	2	5	6	3	27	4	4	3
hsa-miR-3676-3p	155	4.1	0.0225837	0.0536456	1	15	85	46	53.33	54.1	57.14	16	0	0	1	2	7	8	3	30	4	5	1
hsa-miR-3678-3p	961	2.72397	0.00812536	0.02301	1	22	94	48	59.09	44.7	57.14	17	2	0	0	8	6	4	6	36	9	1	1
hsa-miR-3679-3p	871	3.48459	0.0633653	0.00267602	1	22	68	35	50	52.9	71.43	12	0	2	1	4	11	3	6	25	8	2	2
hsa-miR-3679-5p	888	6.32427	0.150353	-0.00302026	1	23	68	35	56.52	52.9	42.86	12	0	2	1	4	11	3	6	25	8	2	2
hsa-miR-3682-3p	563	2.56402	0.066884	-0.016968	1	21	84	42	47.62	29.8	28.57	8	0	3	1	5	4	3	3	38	13	0	0
hsa-miR-3714	921	2.7574	0.0261055	0.0173842	1	22	65	34	63.64	66.2	57.14	15	1	1	3	1	6	5	3	20	4	1	3
hsa-miR-371a-5p	932	3.62011	0.107255	0.000643762	1	20	67	34	55	52.2	42.86	12	0	0	0	5	4	4	3	28	7	1	2
hsa-miR-374a-3p	925	2.56205	0.145677	-0.0122442	1	22	72	36	22.73	31.9	28.57	8	0	0	1	4	4	4	2	31	8	0	2
hsa-miR-374a-5p	937	6.179	0.212632	-0.00557583	1	22	72	36	27.27	31.9	0	8	0	0	1	4	4	4	2	31	8	0	1
hsa-miR-374b-5p	809	4.44436	0.193239	0.0191241	1	22	72	37	31.82	41.7	0	11	1	0	1	4	4	4	4	28	7	0	1
hsa-miR-375	467	2.90398	0.10505	0.0186522	1	22	64	33	54.55	67.2	42.86	16	1	0	0	1	8	6	3	21	4	2	3
hsa-miR-376a-5p	677	2.53248	0.141746	0.00390846	1	22	68	35	36.36	29.4	28.57	7	1	0	2	1	5	6	3	23	4	2	4
hsa-miR-378a-5p	805	2.6479	0.00842794	0.0161374	1	22	66	34	59.09	53	57.14	13	0	1	3	2	8	4	4	25	6	1	2
hsa-miR-378b	442	3.23968	0.0206019	-0.016125	1	19	57	28	52.63	50.9	57.14	10	3	1	0	3	7	4	4	21	5	0	2
hsa-miR-3907	428	3.11088	0.0376024	-0.0506218	1	22	151	85	63.64	66.2	71.43	38	0	0	2	8	7	13	3	56	4	10	3
hsa-miR-3911	559	3.30487	0.104138	-0.0141003	1	22	109	58	59.09	55.1	57.14	22	1	1	2	5	4	10	3	38	4	5	3
hsa-miR-3920	746	2.49393	0.06515	-0.0465268	1	22	86	43	31.82	43	28.57	15	0	3	1	3	6	3	3	38	13	0	1
hsa-miR-3924	634	2.55324	0.14991	0.0293511	1	22	81	40	31.82	25.9	14.29	6	0	2	1	5	5	5	3	33	7	0	2
hsa-miR-3925-5p	754	2.51971	0.10267	0.00940388	1	22	77	38	45.45	45.5	42.86	13	0	0	2	2	9	3	4	32	11	0	2
hsa-miR-3926	600	2.62927	0.00569145	-0.0305973	2	21	68	33.5	52.38	51	57.14	16	0	0.5	0.5	1	9	1	9	29.5	29.5	0	0
hsa-miR-3937	373	2.78409	0.108501	-0.0165138	1	23	106	55	65.22	54.7	85.71	21	3	2	1	5	5	6	2	40	7	2	2
hsa-miR-3940-3p	264	3.40983	0.0851072	0.0503194	1	22	102	55	68.18	56.9	85.71	18	1	1	1	9	6	5	4	34	7	3	3
hsa-miR-3945	552	2.55163	0.0552119	0.0260705	1	23	98	52	47.83	44.9	57.14	11	3	3	2	10	11	7	5	29	4	4	3
hsa-miR-409-3p	949	2.84523	0.0814873	0.0242112	1	22	79	41	54.55	53.2	28.57	16	0	1	2	6	8	7	3	28	4	3	3
hsa-miR-421	816	2.77095	0.143713	0.00116938	1	23	85	45	43.48	38.8	42.86	12	3	2	0	3	9	5	4	29	6	2	2
hsa-miR-422a	602	2.5428	0.0326714	0.0453671	1	22	90	51	54.55	57.8	57.14	17	0	1	2	6	6	8	3	31	4	5	4
hsa-miR-423-3p	423	2.93664	0.112387	0.0209681	1	23	94	50	65.22	52.1	71.43	16	3	0	1	2	9	5	4	31	6	2	2
hsa-miR-423-5p	902	4.00716	0.0476476	0.021115	1	23	94	50	56.52	52.1	85.71	16	3	0	1	2	9	5	4	31	6	2	3
hsa-miR-424-5p	1018	4.023	0.104876	0.030608	1	22	98	59	36.36	51	57.14	13	0	1	3	4	5	5	3	31	6	0	2
hsa-miR-425-3p	499	2.6479	0.212778	-0.00382426	1	17	61	36	52.94	50.8	42.86	8	0	0	2	4	5	4	4	20	5	3	1
hsa-miR-425-5p	643	6.92983	0.0848288	0.00760978	1	19	63	35	63.16	65.1	71.43	15	1	2	0	0	4	5	3	20	4	3	2
hsa-miR-4252	630	2.54797	0.0244101	0.0136282	1	22	87	47	63.64	57.5	57.14	20	0	1	3	2	4	9	3	31	3	3	3
hsa-miR-4257	815	3.39626	0.0122286	0.0169249	1	18	86	55	66.67	57	57.14	15	1	3	1	2	4	5	6	25	5	3	1
hsa-miR-4261	937	3.48122	0.0246317	0.00616701	1	16	58	33	56.25	60.3	42.86	10	2	2	1	1	3	3	6	18	6	2	1
hsa-miR-4270	1130	4.58509	0.235873	-0.00166336	1	20	70	38	70	54.3	71.43	12	2	5	0	2	11	4	7	19	5	3	2
hsa-miR-4271	831	4.13026	0.0877948	0.00987526	1	19	67	36	63.16	50.8	71.43	10	1	1	3	5	4	5	3	24	5	2	2
hsa-miR-4274	691	4.27927	0.0264943	0.00439906	1	18	91	50	72.22	65.9	57.14	19	0	0	2	7	11	6	5	31	5	3	3
hsa-miR-4281	1203	9.08846	0.279242	-0.0013618	1	18	62	33	88.89	77.4	85.71	15	0	2	0	7	4	7	3	20	3	2	3
hsa-miR-4284	727	9.35558	-0.0145505	0.00483362	1	18	81	44	61.11	56.8	71.43	11	1	6	1	8	4	6	4	26	4	3	3
hsa-miR-4286	702	10.3169	0.0542822	-0.00300927	1	17	93	51	64.71	44.1	71.43	12	1	1	3	4	4	9	3	31	3	3	2
hsa-miR-429	999	6.98823	0.150734	-0.0162485	1	22	83	43	36.36	57.8	28.57	15	0	1	1	4	10	4	5	29	7	1	2
hsa-miR-4290	744	2.52299	0.0221143	0.0138974	1	19	95	53	57.89	54.7	85.71	19	3	1	3	3	6	7	3	29	4	5	2
hsa-miR-4291	671	3.40125	0.080868	0.0444947	1	16	65	37	50	67.7	57.14	12	0	3	0	3	4	4	4	21	5	1	2
hsa-miR-4298	783	3.9397	0.181345	-0.0262521	1	22	73	40	68.18	56.2	57.14	13	1	6	0	2	6	6	5	21	4	4	4
hsa-miR-4299	539	9.71261	-0.0117605	-0.000861481	1	18	72	38	61.11	44.4	57.14	10	1	4	1	3	5	4	4	24	6	2	2
hsa-miR-4306	619	6.52164	0.0990872	-0.030216	1	17	91	49	47.06	49.5	57.14	13	2	1	4	3	18	7	5	27	4	5	2
hsa-miR-431-3p	111	3.88029	0.0732582	-0.00156413	1	16	57	31	56.25	61.4	42.86	12	1	0	1	3	4	5	2	21	4	2	2
hsa-miR-4310	725	3.89747	0.0750089	-0.0087083	1	19	76	42	63.16	59.2	57.14	15	1	1	3	3	4	6	3	25	4	4	2
hsa-miR-4312	539	3.18275	0.0131721	0.0111337	1	22	114	67	59.09	58.8	57.14	19	0	2	3	7	8	8	3	35	4	2	4
hsa-miR-4313	749	4.69	0.104835	-0.0165998	1	18	92	50	55.56	59.8	57.14	20	1	6	2	2	6	9	3	29	3	4	2
hsa-miR-4314	779	3.0266	-0.0105572	-0.0107585	2	18	73	39	61.11	56.2	57.14	9	0	2	3	7	13	6	5	19	3	1	3
hsa-miR-4317	511	3.07946	0.0218955	-0.0443076	1	17	65	35	47.06	36.9	57.14	7	3	3	1	4	8	4	4	19	5	2	3
hsa-miR-4322	591	2.75607	0.0947808	0.00661412	1	21	94	49	57.14	52.1	57.14	18	0	0	1	6	6	10	2	35	4	4	4
hsa-miR-4323	417	3.14155	0.0488756	0.0318593	1	20	72	40	50	51.4	57.14	13	3	1	1	2	11	4	6	22	6	2	1
hsa-miR-4324	877	2.66257	0.0992149	0.0128428	1	18	90	52	44.44	50	42.86	13	1	5	1	5	7	6	5	27	4	3	3
hsa-miR-4327	479	3.09218	-0.00484176	0.0158462	1	19	85	46	68.42	54.1	57.14	14	2	2	0	6	7	5	4	29	6	4	2
hsa-miR-449a	501	3.56411	-0.00435656	-0.0148737	1	22	91	48	45.45	42.9	71.43	10	0	2	1	12	4	6	3	35	6	3	1
hsa-miR-450a-5p	371	2.62805	0.0675366	0.00761581	2	22	95.5	48	31.82	28.2	42.86	8.5	4.5	0.5	1.5	6.5	8	4	4.5	31.5	8	0	2
hsa-miR-450b-5p	949	2.54837	0.119802	0.0324842	1	22	78	40	27.27	28.2	28.57	6	2	0	0	7	7	6	4	27	4	1	4
hsa-miR-454-3p	580	3.41874	0.0766203	-0.0108747	1	23	115	65	34.78	39.1	42.86	14	1	1	0	11	4	7	4	43	6	5	2
hsa-miR-454-5p	455	2.52471	0.0175595	-0.0241195	1	22	115	65	40.91	39.1	57.14	14	1	1	0	11	4	7	4	43	6	5	1
hsa-miR-455-3p	954	4.96212	0.076995	-0.0153508	1	21	96	53	52.38	54.2	57.14	18	1	1	3	2	8	6	4	30	5	2	3
hsa-miR-455-5p	491	2.57995	0.0647444	-0.00535393	1	22	96	53	45.45	54.2	57.14	18	1	1	3	2	8	6	4	30	5	2	3
hsa-miR-483-3p	859	3.12599	0.0606515	0.00023768	1	21	76	39	57.14	60.5	57.14	18	0	1	3	2	8	6	3	29	5	2	3
hsa-miR-483-5p	770	3.71467	0.123142	-0.0103895	1	22	76	39	54.55	60.5	71.43	18	0	1	3	2	8	6	3	29	5	2	3
hsa-miR-484	817	4.18217	0.064537	-0.0204487	1	22	79	44	63.64	59.5	71.43	18	1	1	2	2	4	6	4	26	4	3	3
hsa-miR-486-5p	493	3.03919	0.0142314	0.0297925	1	22	68	36	63.64	63.2	57.14	17	0	0	2	1	10	2	7	25	12	1	0
hsa-miR-487b	240	4.00443	0.0810234	0.0261994	1	22	84	42	45.45	44.1	42.86	13	0	0	1	6	12	5	6	27	5	0	3
hsa-miR-488-5p	560	2.6479	0.0893414	0.0490948	1	21	83	42	47.62	39.8	42.86	12	0	1	2	1	9	7	3	31	4	2	4
hsa-miR-493-5p	936	2.6479	0.1384	-0.0167953	1	22	89	46	36.36	53.9	28.57	16	0	0	2	9	4	4	5	35	9	2	1
hsa-miR-494	1209	7.93835	0.163349	0.00514412	1	22	81	42	45.45	38.3	28.57	12	0	1	0	4	9	6	3	32	5	4	3
hsa-miR-500a-3p	514	3.24683	0.060346	0.0130708	1	22	84	44	54.55	56	57.14	17	0	2	1	2	9	7	4	27	4	3	3
hsa-miR-500a-5p	808	2.94261	0.0788255	0.0180123	1	23	84	44	47.83	56	28.57	17	0	2	1	2	9	7	4	27	4	3	4
hsa-miR-501-3p	577	2.609	0.0618636	-0.093115	1	22	84	44	54.55	53.6	57.14	19	0	1	0	1	9	7	3	30	4	5	2
hsa-miR-501-5p	813	2.7876	0.0290697	-0.0456326	1	22	84	44	50	53.6	28.57	19	0	1	0	1	9	7	3	30	4	5	4
hsa-miR-502-3p	544	2.94714	0.0862547	0.0802439	1	22	86	45	50	55.8	57.14	20	0	3	0	2	9	5	4	31	6	3	3
hsa-miR-502-5p	489	2.54947	0.0505322	-0.00836045	1	21	86	45	47.62	55.8	57.14	20	0	3	0	2	9	5	4	31	6	3	3
hsa-miR-505-3p	702	4.2987	0.102365	0.024357	1	22	84	42	50	52.4	42.86	15	0	0	2	5	11	5	4	32	6	1	2
hsa-miR-505-5p	528	2.66473	0.026566	0.0378793	1	22	84	42	50	52.4	71.43	15	0	0	2	5	11	5	4	32	6	1	2
hsa-miR-509-3-5p	816	2.49359	0.14622	0.0412923	1	22	75	40	50	42.7	57.14	11	1	1	1	5	4	7	3	26	4	2	3
hsa-miR-513a-5p	905	5.65644	0.101475	0.00203498	2	18	128	66	50	43.8	57.14	20	3.5	2	0.5	7.5	8	9	3.5	47.5	5	3	3
hsa-miR-513b	1137	2.90196	0.212139	0.0236861	1	22	84	43	36.36	36.9	42.86	9	3	2	1	6	8	5	4	31	6	0	2
hsa-miR-513c-5p	1003	2.76844	0.186053	0.0318003	1	22	84	43	40.91	38.1	42.86	10	2	2	2	6	8	6	4	31	5	1	2
hsa-miR-515-3p	306	2.54848	0.0215757	0.0264794	2	22	83	42	50	42.2	57.14	13	0	1	1	3	7	6	3	33	6	1	3
hsa-miR-518b	248	3.38818	0.0253845	-0.000984666	1	22	83	42	54.55	49.4	57.14	15	0	1	2	5	5	7	3	32	5	1	3
hsa-miR-518f-3p	420	2.52161	0.0789945	-0.0116162	1	21	87	45	47.62	41.4	57.14	13	0	1	2	4	6	5	4	33	7	1	1
hsa-miR-519d	958	2.59471	0.10619	-0.00895897	1	22	88	45	50	46.6	42.86	15	0	0	2	4	8	7	3	34	5	1	3
hsa-miR-520e	773	2.51008	0.0542016	0.0187699	1	21	87	45	42.86	43.7	42.86	14	1	2	0	4	4	6	3	34	6	1	2
hsa-miR-520f	774	2.57099	0.0107624	-0.0239179	1	22	87	44	40.91	48.3	42.86	15	1	2	0	6	5	4	4	36	9	1	0
hsa-miR-520g	936	2.49539	0.0870143	-0.00210633	1	24	90	46	41.67	44.4	42.86	14	0	1	0	3	13	6	4	34	6	2	2
hsa-miR-522-3p	844	2.63962	0.123376	-0.00414584	1	22	87	45	54.55	44.8	42.86	14	0	1	1	4	5	8	3	33	4	3	3
hsa-miR-525-5p	926	2.52025	0.0984494	0.0156564	1	21	85	42	52.38	47.1	57.14	14	1	1	3	6	9	6	3	33	6	0	3
hsa-miR-532-3p	662	3.11656	-0.00109245	0.016544	1	22	91	47	63.64	51.7	71.43	14	0	1	6	2	13	7	5	26	4	1	5
hsa-miR-532-5p	650	3.67127	0.00597741	-0.0475593	1	22	91	47	54.55	51.7	42.86	14	0	1	6	2	13	7	5	26	4	1	4
hsa-miR-539-5p	1038	2.49475	0.110287	-0.0255136	1	22	78	40	40.91	30.8	28.57	8	0	0	1	6	9	6	3	30	5	3	2
hsa-miR-542-3p	913	2.54934	0.0684519	0.0124253	1	22	97	54	31.82	47.4	57.14	13	0	6	5	4	4	5	5	28	6	1	3
hsa-miR-545-3p	910	2.71325	0.123093	0.0120766	1	22	106	59	36.36	41.5	42.86	14	2	2	2	3	13	7	4	36	5	3	3
hsa-miR-548a-5p	1252	2.64291	0.179897	0.00841542	1	22	97	52	31.82	36.1	14.29	11	0	0	3	1	6	5	3	35	7	0	2
hsa-miR-548b-5p	990	2.69942	0.147503	0.0650476	1	22	97	52	36.36	37.1	14.29	13	1	1	1	4	12	3	5	32	11	0	2
hsa-miR-548c-3p	1879	2.55203	0.2375	0.00740629	1	22	97	53	27.27	34	14.29	11	0	0	0	2	5	3	3	37	12	1	1
hsa-miR-548d-5p	1031	3.09823	0.153553	0.0269514	2	22	97	52	31.82	34.5	14.29	12.5	3	2.5	0	2.5	8	2.5	4	35.5	14.5	0	1
hsa-miR-548e	1131	2.50754	0.13873	-0.021079	1	22	88	45	31.82	35.2	28.57	11	1	1	3	4	4	5	3	35	7	0	3
hsa-miR-548g-3p	1228	2.51539	0.205219	0.00889978	1	23	89	45	30.43	29.2	42.86	7	0	2	2	3	13	4	5	31	8	1	1
hsa-miR-548i	1001	2.54154	0.137742	-0.143329	4	22	131	72	36.36	37.4	14.29	15.3	2.5	1.5	0.5	4.75	5.75	5.25	7	46.75	9.5	1.5	1.75
hsa-miR-548m	935	2.57664	0.119609	-0.0243278	1	21	86	45	33.33	32.6	28.57	13	0	1	0	1	3	2	1	40	20	1	0
hsa-miR-548n	1341	2.60623	0.189375	-0.00734077	1	22	75	38	27.27	36	14.29	11	0	0	2	3	5	3	4	31	10	0	1
hsa-miR-548t-5p	1275	2.58333	0.18098	0.0125933	1	21	74	37	38.1	36.5	28.57	11	0	2	2	1	4	4	3	31	8	0	1
hsa-miR-548y	1031	2.60731	0.153553	0	1	22	110	60	31.82	42.7	14.29	14	1	0	4	2	6	2	4	38	19	0	1
hsa-miR-550a-3p	461	3.32742	0.0420716	-0.000732205	3	22	96.3	50.6667	50	51.6	42.86	17.7	0.333333	1	0.666667	4	7	7	3	35.3333	5.33333	3	1.33333
hsa-miR-550a-5p	539	4.07979	0.028935	-0.00361348	2	23	97	51	60.87	52.1	71.43	18	0.5	1	0.5	3.5	7	7	3	35	5.5	2.5	3
hsa-miR-551b-3p	485	2.58364	0.0339917	-0.00119251	1	21	96	51	52.38	53.1	71.43	15	1	5	4	6	8	6	4	29	5	2	4
hsa-miR-553	993	2.55426	0.0880802	-0.00649622	1	21	68	37	28.57	32.4	42.86	4	0	0	0	8	6	3	3	25	8	0	2
hsa-miR-556-3p	748	2.53211	0.14401	-0.00665342	1	22	95	51	27.27	27.4	28.57	8	0	0	2	2	14	3	6	33	11	0	2
hsa-miR-557	935	2.63368	0.0691841	-0.0404007	1	23	98	58	60.87	54.1	42.86	13	1	7	0	8	5	6	3	23	4	3	3
hsa-miR-563	413	3.83892	0.0666201	0.0199097	1	19	79	47	47.37	44.3	57.14	9	0	1	1	8	3	4	3	27	7	2	2
hsa-miR-572	438	2.70191	0.142193	0.00613308	1	20	95	54	80	79	71.43	21	0	3	3	7	4	3	3	22	7	2	3
hsa-miR-574-3p	387	3.86689	0.0068319	0.0163631	1	22	96	53	59.09	65.6	57.14	21	0	0	1	6	6	6	3	36	6	2	0
hsa-miR-574-5p	550	4.70017	0.0424377	0.00229248	1	23	96	53	47.83	65.6	57.14	21	0	0	1	6	6	6	3	36	6	2	3
hsa-miR-575	736	6.51666	0.0435181	0.00625337	1	19	94	56	63.16	54.3	57.14	19	1	0	3	4	3	8	1	31	4	7	3
hsa-miR-576-5p	1141	2.55044	0.177972	0.0222449	1	22	98	53	31.82	36.7	14.29	11	0	3	2	3	6	5	3	36	7	0	1
hsa-miR-577	891	2.74285	0.151444	-0.0139254	1	21	96	53	28.57	39.6	14.29	12	1	1	2	5	13	3	6	34	11	0	2
hsa-miR-584-5p	639	5.42	0.0491589	-0.000422533	1	22	97	52	50	53.6	28.57	17	1	1	0	7	6	6	3	35	6	0	3
hsa-miR-586	741	2.58133	0.172279	0.0367893	1	22	97	54	31.82	33	28.57	12	0	1	0	2	7	3	4	36	12	1	1
hsa-miR-589-3p	795	2.6479	0.0682452	0.0209369	1	24	99	53	50	62.6	42.86	21	0	0	8	4	5	9	3	33	4	4	5
hsa-miR-590-5p	451	6.52878	0.0767526	-0.0119265	1	22	97	52	36.36	35.1	28.57	9	2	3	2	5	5	6	3	32	5	0	3
hsa-miR-593-5p	383	2.6479	0.0230237	0.0176238	1	25	100	58	64	61	71.43	19	0	1	2	9	4	7	4	31	4	2	5
hsa-miR-601	510	2.78656	0.00911619	-0.00338628	1	22	79	46	50	49.4	57.14	12	1	0	1	6	7	8	3	24	3	4	4
hsa-miR-602	424	4.15076	0.176465	-0.0211263	1	23	98	57	78.26	69.4	71.43	24	1	1	2	2	4	8	2	32	4	5	4
hsa-miR-616-5p	1276	2.6479	0.16638	0.00414242	1	22	97	53	40.91	40.2	28.57	16	1	2	2	3	8	5	3	36	7	2	2
hsa-miR-623	899	2.51141	0.00413126	0.0236366	1	23	98	53	60.87	52	57.14	15	1	1	2	9	3	7	3	31	4	3	3
hsa-miR-624-3p	701	2.61106	0.117035	-0.022367	1	21	97	55	38.1	40.2	42.86	14	1	2	0	4	4	3	3	38	13	1	0
hsa-miR-624-5p	464	2.6479	0.0757501	-0.0155098	1	22	97	55	40.91	40.2	42.86	14	1	2	0	4	4	3	3	38	13	1	1
hsa-miR-625-3p	771	3.42156	0.045176	-0.0242648	1	22	85	42	45.45	48.2	28.57	19	0	0	1	1	11	1	11	37	37	0	0
hsa-miR-625-5p	853	5.2459	0.066823	-0.0179237	1	21	85	42	47.62	48.2	71.43	19	0	0	1	1	11	1	11	37	37	0	0
hsa-miR-627	793	3.05471	0.0607099	0.0144722	1	22	97	53	40.91	35.1	42.86	14	1	0	1	3	4	4	3	36	9	0	1
hsa-miR-628-5p	665	2.61725	0.0581206	-0.00158572	1	22	95	52	36.36	41.1	57.14	14	5	1	1	6	10	7	3	32	5	2	3
hsa-miR-629-3p	749	2.6479	0.0496013	0.00480062	1	22	97	51	59.09	59.8	57.14	22	0	1	1	4	4	2	4	37	18	1	0
hsa-miR-629-5p	708	2.66834	0.0153923	-0.0116545	1	21	97	51	47.62	59.8	42.86	22	0	1	1	4	4	2	4	37	18	1	0
hsa-miR-630	818	6.00577	0.0254243	-0.00425659	1	22	97	51	45.45	34	28.57	8	1	1	4	6	4	5	3	29	6	3	3
hsa-miR-634	808	3.58795	0.072044	0.000293746	1	22	97	55	54.55	52.6	57.14	13	1	1	2	7	3	8	2	32	4	3	4
hsa-miR-636	737	2.99505	0.086715	-0.0406954	1	23	99	54	69.57	78.8	57.14	27	2	0	1	4	6	8	4	32	4	3	4
hsa-miR-638	1194	6.05496	0.296936	-0.0220336	1	25	100	58	80	81	71.43	28	0	3	0	3	5	10	3	32	3	6	4
hsa-miR-641	1088	2.74561	0.147866	0.0337499	1	24	99	51	41.67	47.5	28.57	17	0	0	2	3	4	4	4	39	10	1	1
hsa-miR-642b-3p	820	5.76206	0.0306206	-0.00760609	1	22	77	38	50	55.8	57.14	17	0	0	2	0	11	2	6	32	16	0	1
hsa-miR-650	650	2.52154	0.0234468	0.0295367	1	21	96	57	66.67	64.6	71.43	18	1	1	1	5	7	6	5	29	5	4	3
hsa-miR-652-3p	293	3.16838	0.0168322	0.00939634	1	25	98	51	56	50	42.86	18	2	3	3	1	5	4	5	33	8	1	1
hsa-miR-654-5p	735	3.34441	0.0948514	-0.00788982	1	22	81	43	63.64	53.1	85.71	15	0	3	1	5	4	8	3	29	4	4	3
hsa-miR-658	748	2.57482	0.246423	-0.0233616	1	25	100	55	64	71	85.71	24	0	2	3	5	4	11	3	33	3	7	4
hsa-miR-659-3p	920	2.53742	0.0500285	-0.0244649	1	22	97	50	54.55	53.6	57.14	17	0	2	2	2	7	3	6	31	10	0	1
hsa-miR-660-5p	552	4.96162	0.0706892	0.00926587	1	22	97	54	45.45	49.5	42.86	14	3	1	1	4	11	6	5	27	4	2	4
hsa-miR-663a	1111	5.14341	0.264417	0.0148917	1	22	93	50	90.91	76.3	100	24	0	0	1	9	6	8	2	33	4	5	2
hsa-miR-665	773	2.6403	0.0284986	0.0312414	1	20	72	37	70	63.9	71.43	16	0	1	3	3	5	6	4	25	4	2	2
hsa-miR-671-3p	281	2.75578	0.112071	0.0484831	1	21	118	63	66.67	63.6	71.43	28	1	5	0	8	4	9	3	44	5	4	1
hsa-miR-671-5p	902	3.04252	0.199081	-0.00680887	1	23	118	63	69.57	63.6	71.43	28	1	5	0	8	4	9	3	44	5	4	3
hsa-miR-675-3p	342	2.72309	0.0346391	-0.0375873	1	20	73	37	60	68.5	42.86	20	1	2	1	4	10	5	4	27	5	1	2
hsa-miR-7-1-3p	1188	4.75507	0.186519	-0.00754318	1	22	88	45	45.45	48.9	28.57	15	3	4	2	2	7	6	4	31	5	1	3
hsa-miR-7-5p	817	8.90596	0.0784103	0.00118047	1	22	76	43	63.64	57.9	71.43	13	2	2	1	3	6	6	3	24	4	3	3
hsa-miR-718	633	2.5946	0.248749	-0.033116	1	22	110	62	40.91	50.9	14.29	19	2	1	3	3	12	8	4	35	4	3	3
hsa-miR-744-3p	586	2.57639	0.0715786	-0.000870194	1	22	98	51	63.64	54.1	100	15	2	2	6	6	33	6	7	27	4	3	3
hsa-miR-744-5p	229	4.85681	0.0513323	0.0001034	1	22	88	46	50	48.9	42.86	13	1	2	2	4	9	7	4	28	4	3	4
hsa-miR-762	1261	4.53684	0.277457	-0.00266915	1	22	83	44	90.91	85.5	85.71	28	0	1	0	4	3	7	2	34	5	3	3
hsa-miR-765	749	2.84929	0.0656355	0.0400784	1	21	114	63	52.38	49.1	71.43	13	2	4	2	8	8	8	5	35	4	4	3
hsa-miR-766-3p	790	4.0064	0.048097	-0.00401548	1	22	111	58	50	55.9	57.14	24	1	4	0	1	9	9	5	35	4	5	4
hsa-miR-767-3p	721	3.31868	0.0239796	-0.00615832	1	23	109	55	47.83	45.9	57.14	17	0	0	0	6	5	9	3	40	4	2	5
hsa-miR-769-3p	1064	2.53061	0.0784364	0.0124567	1	23	118	61	60.87	61.9	57.14	23	0	0	0	12	8	11	3	42	4	2	5
hsa-miR-769-5p	468	4.12279	0.00904078	0.0225269	1	22	118	61	54.55	61.9	57.14	23	0	0	0	12	8	11	3	42	4	2	4
hsa-miR-770-5p	478	2.86854	0.0367925	0.00802436	1	23	98	52	60.87	65.3	57.14	21	0	1	1	9	6	6	3	39	6	4	2
hsa-miR-874	1057	3.33708	0.233281	-0.0370507	1	22	78	40	77.27	69.2	71.43	18	1	2	3	4	5	7	3	26	4	1	5
hsa-miR-877-3p	923	2.98658	0.058615	0.017926	1	21	86	47	61.9	62.8	57.14	18	0	1	2	5	5	6	4	29	5	2	3
hsa-miR-877-5p	390	2.50567	0.0106312	0.0491028	1	20	86	47	65	62.8	42.86	18	0	1	2	5	5	6	4	29	5	2	4
hsa-miR-892b	562	3.31746	0.0279678	-0.0261233	1	22	77	42	54.55	45.5	57.14	15	1	1	1	2	5	6	3	27	4	2	2
hsa-miR-9-3p	829	5.46085	0.077295	-0.00633793	1	20	75	40	60	50.7	71.43	12	2	5	0	4	10	5	5	24	5	2	3
hsa-miR-9-5p	623	5.62172	0.102305	0.0363989	1	25	56	30	52	55.4	42.86	9	0	3	4	4	8	4	5	18	4	2	3
hsa-miR-92a-2-5p	688	2.53955	0.153138	-0.0162102	1	22	96	50	63.64	75	42.86	26	0	1	0	4	13	6	4	36	6	4	1
hsa-miR-92a-3p	591	7.55959	0.058788	0.00295394	1	22	96	50	72.73	75	85.71	26	0	1	0	4	13	6	4	36	6	4	2
hsa-miR-92b-3p	730	4.18273	-0.0043703	-0.021503	1	22	77	41	68.18	66.2	71.43	17	0	2	1	4	6	7	3	27	4	3	4
hsa-miR-93-5p	768	7.33343	0.0972803	-0.01683	1	23	91	47	65.22	79.1	42.86	27	0	0	3	4	12	5	5	33	7	1	3
hsa-miR-933	532	4.31518	0.0915825	0.00400469	1	23	80	42	52.17	60	42.86	18	0	1	2	3	6	6	3	31	5	4	3
hsa-miR-940	1007	5.59872	0.137202	-0.00648373	4	23	117	65	65.22	71.2	85.71	31.3	4.25	4	0.25	2.25	4	12	2.25	38.25	3	6.25	3.25
hsa-miR-942	681	2.58239	0.0383805	0.000580856	1	21	94	51	61.9	67	42.86	23	0	0	3	4	7	8	3	34	4	5	3
hsa-miR-95	123	3.44545	0.0303402	0.0271322	3	23	88.7	45	34.78	40.6	42.86	11.3	0	3.33333	2	4.66667	5.66667	5.66667	3.33333	34	6.33333	1.66667	2
hsa-miR-96-5p	613	8.63725	0.0727764	-0.011012	1	23	78	41	39.13	47.4	57.14	13	0	2	0	2	6	6	3	27	4	2	3
hsa-miR-99a-5p	405	4.75909	0.107559	0.0157979	1	22	81	41	50	53.1	57.14	14	1	0	2	6	8	5	3	30	6	1	3
hsa-miR-99b-3p	586	2.56322	0.0575603	-0.0182634	1	22	70	36	63.64	67.1	57.14	16	0	1	1	3	4	7	3	26	4	2	3
hsa-miR-99b-5p	200	6.23563	0.0205728	0.00522311	1	22	70	36	63.64	67.1	57.14	16	0	1	1	3	4	7	3	26	4	2	4
				0.0548557
