# Supplementary material for: A mathematical model as a tool to identify microRNAs with highest impact on transcriptome changes
Source: BMC Genomics. 2019 Feb 6;20:114. doi: 10.1186/s12864-019-5464-0 (PMC6366035; doi:10.1186/s12864-019-5464-0)
Supplement: Supplementary file 9 — Table S4. KEGG pathways identified for 30 top-rank miRNAs in Me45 cell line. (XLSX 12 kb) [file 12864_2019_5464_MOESM9_ESM.xlsx]

## Sheet: Me45
KEGG pathway	p-value	Number of genes	Number of miRNAs
Axon guidance	1.01816e-08	71	12
Prion diseases	6.09753e-06	10	8
Proteoglycans in cancer	1.64352e-05	90	13
Signaling pathways regulating pluripotency of stem cells	2.46939e-05	69	11
Hippo signaling pathway	3.65047e-05	67	12
Transcriptional misregulation in cancer	0.000320038	82	14
Adherens junction	0.000749232	37	9
Pancreatic cancer	0.00204918	36	11
Circadian rhythm	0.00219579	20	7
Endocytosis	0.00328813	93	14
Focal adhesion	0.00412814	94	15
ErbB signaling pathway	0.00477004	43	13
Glutamatergic synapse	0.00477004	50	13
Thyroid hormone signaling pathway	0.00535315	53	12
Lysine degradation	0.00585933	22	12
Oxytocin signaling pathway	0.006401	71	13
Pathways in cancer	0.006401	158	18
Non-small cell lung cancer	0.00774852	28	12
TGF-beta signaling pathway	0.0117032	38	12
mTOR signaling pathway	0.0117032	32	13
Wnt signaling pathway	0.0118624	65	13
Glycosphingolipid biosynthesis - lacto and neolacto series	0.0123627	11	6
Choline metabolism in cancer	0.0132012	48	12
Endometrial cancer	0.0143947	26	11
Thyroid cancer	0.0241873	15	8
Melanoma	0.0241873	34	11
Hedgehog signaling pathway	0.0241873	27	13
Valine leucine and isoleucine biosynthesis	0.0248573	3	3
Acute myeloid leukemia	0.0262161	29	12
FoxO signaling pathway	0.0270146	60	10
Estrogen signaling pathway	0.0339219	41	12
Hepatitis B	0.0339219	56	12
Dorso-ventral axis formation	0.0392839	16	8
Colorectal cancer	0.0481058	30	11
Protein processing in endoplasmic reticulum	0.0481058	70	14
